# Supplementary material for: Rare variant association study of veteran twin whole-genomes links severe depression with a nonsynonymous change in the neuronal gene BHLHE22
Source: World J Biol Psychiatry. Author manuscript; Available in PMC 2023 Mar 1. (PMC9148382; doi:10.1080/15622975.2021.1980316)
Supplement: Supplement 2 [file NIHMS1773020-supplement-Supplement_2.xlsx]

## Sheet: Howard et al 2019
Supplemental Table 1A. Loci previously associated with MDD as described in Wray et al. 2018. Coordinates for each association in the hg19 genome are listed along with the search window size surrounding the loci as determined by the extent of linkage disequilibrium (r2 > 0.2) within that region. Also listed are the dbSNP marker IDs for each of the previously associated loci.
Chromosome	Associated Loci BP (Howard et al. 2019)	Associated Loci (Howard et al. 2019)	Region Start Left Flank in linkage disequilibrium (r2 > 0.2) with lead variant	Region End Right Flank in linkage disequilibrium (r2 > 0.2) with lead variant	LD Block Size (kb)
chr1	8489302	rs301799	8375842	8891032	515190
chr1	37192741	rs1002656	37084040	37261085	177045
chr1	37709328	rs1466887	37663143	37782902	119759
chr1	50559162	rs11579246	50074276	50592091	517815
chr1	52342427	rs1890946	52165225	52532634	367409
chr1	67146817	rs10789214	66983920	67249301	265381
chr1	72765116	rs2568958	72512988	72956535	443547
chr1	73668836	rs10890020	73195560	74098899	903339
chr1	80809636	rs113188507	80784642	80875849	91207
chr1	175913828	rs10913112	175851936	176411621	559685
chr1	177428018	rs72710803	177179486	177446916	267430
chr1	181740924	rs169235	181623362	181749167	125805
chr1	197704717	rs17641524	197317238	197867405	550167
chr2	22503044	rs12052908	22430795	22606275	175480
chr2	58012833	rs1568452	57917222	58482646	565424
chr2	86819128	rs7585722	86569404	86858047	288643
chr2	157111313	rs1226412	156991900	157175470	183570
chr2	208044470	rs62188629	208004912	208102505	97593
chr3	44736493	rs4346585	44254630	45016526	761896
chr3	49214066	rs13084037	48721040	49710444	989404
chr3	53244151	rs7624336	53201613	53426450	224837
chr3	61192911	rs141954845	61126181	61278504	152323
chr3	117509984	rs6783233	117428016	117904676	476660
chr3	157977962	rs1095626	157757485	158329943	572458
chr4	3207142	rs7685686	2861430	3268710	407280
chr4	42110353	rs34937911	41830453	42189248	358795
chr4	123186393	rs45510091	122913532	123552125	638593
chr4	131237381	rs35553410	131106033	131282664	176631
chr4	177350956	rs7659414	177340623	177442066	101443
chr5	61509655	rs60157091	61293994	61955971	661977
chr5	87545318	rs3099439	87125294	87932809	807515
chr5	93071630	rs10061069	92744850	93571190	826340
chr5	103972357	rs30266	103671867	104119000	447133
chr5	164523472	rs11135349	164450693	164763450	312757
chr6	27835435	rs200949	27357978	28332141	974163
chr6	66565703	rs9363467	66476689	66876588	399899
chr6	101387304	rs7758630	100923704	101823597	899893
chr6	105365891	rs1933802	105132405	105475254	342849
chr6	142996618	rs2876520	142868502	143021958	153456
chr6	147950422	rs725616	147893472	147987135	93663
chr6	165121844	rs2029865	165063676	165179600	115924
chr7	2110346	rs3823624	1829530	2247403	417873
chr7	12253880	rs2043539	12217212	12286409	69197
chr7	82454404	rs2247523	82377803	82616835	239032
chr7	82936909	rs16887442	82807019	83133021	326002
chr7	109099919	rs58104186	109045273	109229384	184111
chr7	117502574	rs7807677	117493510	117636111	142601
chr8	65562019	rs7837935	65379896	65888161	508265
chr8	71347626	rs67436663	70963345	71351158	387813
chr9	2983774	rs1354115	2934299	3004105	69806
chr9	11513019	rs1982277	11018493	11883299	864806
chr9	17016503	rs263645	16987693	17404464	416771
chr9	23737627	rs3793577	23720904	23766563	45659
chr9	25232978	rs59283172	25049055	25389554	340499
chr9	31124452	rs34653192	31118965	31318709	199744
chr9	36999369	rs7030813	36978500	37027536	49036
chr9	119731045	rs10817969	119646682	119776733	130051
chr9	120484009	rs913930	120335601	120534073	198472
chr9	126634255	rs2670139	126174241	126794173	619932
chr10	1795194	rs997934	1771798	1821897	50099
chr10	106610839	rs1021363	106453550	106889202	435652
chr11	30892824	rs1448938	30795987	31320530	524543
chr11	57650796	rs2509805	57369008	57933122	564114
chr11	61471678	rs198457	61322832	61548874	226042
chr11	65314830	rs58621819	65211979	65595697	383718
chr11	70544937	rs7117514	70508553	70610090	101537
chr11	88744425	rs7932640	88472070	89050239	578169
chr11	113370758	rs61902811	113285299	113430486	145187
chr11	118713180	rs2187490	118282448	118812559	530111
chr11	127022560	rs57344483	126923582	127028776	105194
chr12	23987925	rs78337797	23970177	24123176	152999
chr12	84465022	rs56314503	84179374	84963500	784126
chr12	110741356	rs10774600	110265703	111240545	974842
chr12	121205078	rs3213572	121141458	121463288	321830
chr13	31907741	rs1409379	31785404	31941945	156541
chr13	53647048	rs1343605	53608842	54049489	440647
chr13	66941792	rs9592461	66913378	67015818	102440
chr13	80826373	rs9545360	80783475	80918914	135439
chr13	99115041	rs4772087	99090168	99246853	156685
chr14	42074726	rs61990288	41940030	42322289	382259
chr14	60141822	rs1956373	60099668	60245013	145345
chr14	64697037	rs1152578	64567091	64878265	311174
chr14	75130235	rs1045430	75021464	75593152	571688
chr14	104017953	rs10149470	103859143	104174123	314980
chr15	37643831	rs8037355	37581276	37887537	306261
chr15	47684936	rs34488670	47613403	47729289	115886
chr16	6315880	rs7193263	6275058	6414783	139725
chr16	7666402	rs7198928	7638597	7679639	41042
chr16	13066833	rs7200826	13021889	13119459	97570
chr16	13755530	rs56887639	13654982	13805809	150827
chr16	21639710	rs12923444	21539925	21897317	357392
chr17	27363750	rs75581564	27193380	27576962	383582
chr18	35138245	rs12967855	35086406	35278513	192107
chr18	50731802	rs7227069	50358109	51055069	696960
chr18	52488672	rs62091461	51995694	52643802	648108
chr18	52751639	rs12966052	52721767	52826754	104987
chr18	53099012	rs12967143	52857732	53168243	310511
chr18	77580712	rs7241572	77551586	77580712	29126
chr19	30939989	rs33431	30904737	30951400	46663
chr20	39997404	rs143186028	39614075	40269840	655765
chr20	44680853	rs12624433	44594575	44782428	187853
chr22	41487218	rs5995992	41085969	41956944	870975
