# Supplementary material for: Rare variant association study of veteran twin whole-genomes links severe depression with a nonsynonymous change in the neuronal gene BHLHE22
Source: World J Biol Psychiatry. Author manuscript; Available in PMC 2023 Mar 1. (PMC9148382; doi:10.1080/15622975.2021.1980316)
Supplement: Supplement 3 [file NIHMS1773020-supplement-Supplement_3.xlsx]

## Sheet: SKAT-O Severe MDD
Supplemental Table 2A. EPACTS SKAT-O results for genes within linkage blocks previously associated with MDD. Cases are defined as European individuals with severe depression compared to all other European samples.
MARKER_ID	NS	FRAC_WITH_RARE	NUM_ALL_VARS	NUM_PASS_VARS	NUM_SING_VARS	PVALUE	STAT RHO	Bonferroni Adjusted Pvalue
8:65493403-65494463_BHLHE22	1054	0.059772	28	21	13	0.000123	0.01	0.027798
3:44775962-44776626_ZNF501	1054	0.041746	8	6	3	0.016675	1	1
6:27805753-27806078_HIST1H2AK	1054	0.011385	8	5	3	0.021831	0	1
8:65509212-65711089_CYP7B1	1054	0.082543	14	11	7	0.032212	1	1
17:27283235-27309034_SEZ6	1054	0.06926	32	22	15	0.034836	0	1
16:21654892-21658734_IGSF6	1054	0.030361	5	4	2	0.043999	0	1
22:41166867-41190551_SLC25A17	1054	0.0094877	9	6	4	0.059647	1	1
11:65561574-65562686_OVOL1	1054	0.020873	4	4	2	0.064827	1	1
14:103871488-103969503_MARK3	1054	0.018027	14	10	6	0.075267	0	1
14:103986245-103988814_CKB	1054	0.0037951	5	3	2	0.079537	0	1
3:44819642-44893412_KIF15	1054	0.074004	33	26	17	0.081874	0.04	1
1:67220450-67243024_TCTEX1D1	1054	0.0037951	5	3	2	0.084963	0	1
6:100957344-101296389_ASCC3	1054	0.11195	25	16	13	0.093707	1	1
4:123302179-123350890_ADAD1	1054	0.013283	7	4	1	0.097416	1	1
3:157816016-157823681_SHOX2	1054	0.037002	7	6	5	0.10286	0	1
18:52585211-52609922_CCDC68	1054	0.1518	11	8	4	0.1036	0.5	1
3:48725867-48752827_IP6K2	1054	0.090133	16	14	8	0.11267	0	1
14:75181627-75200830_FCF1	1054	0.013283	4	4	2	0.11577	1	1
18:52258548-52265308_DYNAP	1054	0.038899	8	6	4	0.11666	0	1
11:61488321-61511957_DAGLA	1054	0.025617	16	13	9	0.12908	1	1
4:2939950-2965028_NOP14	1054	0.053131	33	23	11	0.13506	0.25	1
20:39830896-39833465_ZHX3	1054	0.027514	24	16	10	0.13559	0.5	1
12:121458436-121461923_OASL	1054	0.0056926	4	4	2	0.13795	0	1
6:28227217-28228342_NKAPL	1054	0.19829	12	8	4	0.14509	1	1
12:110906720-110925718_FAM216A	1054	0.030361	9	8	4	0.14708	0	1
2:86831003-86850978_RNF103	1054	0.089184	15	13	5	0.14925	1	1
14:104026334-104028334_BAG5	1054	0.011385	6	4	3	0.15633	0	1
12:110293498-110318113_GLTP	1054	0.0056926	3	3	0	0.15793	0	1
11:57885990-57886517_OR9I1	1054	0.052182	9	8	2	0.1602	1	1
4:41983841-41984968_DCAF4L1	1054	0.0094877	5	5	4	0.17398	0	1
1:177199032-177250522_BRINP2	1054	0.018027	19	13	8	0.17507	0	1
22:41832346-41832989_TOB2	1054	0.014231	8	4	2	0.18044	0	1
3:49308630-49314251_C3orf62	1054	0.053131	10	9	4	0.18558	1	1
7:12254552-12271589_TMEM106B	1054	0.040797	8	6	3	0.1936	1	1
17:27400924-27401178_TIAF1	1054	0.041746	8	6	2	0.19723	1	1
3:53324848-53346401_DCP1A	1054	0.018027	13	9	4	0.20245	0	1
6:28093396-28097720_ZSCAN16	1054	0.019924	8	6	3	0.20255	1	1
11:57559105-57582908_CTNND1	1054	0.023719	16	11	6	0.20966	0	1
4:42119584-42153965_BEND4	1054	0.059772	6	5	2	0.22033	0	1
6:27925059-27925849_OR2B6	1054	0.072106	8	7	4	0.22382	1	1
14:75321843-75330435_PROX2	1054	0.028463	13	10	7	0.2245	1	1
1:176015407-176176101_RFWD2	1054	0.053131	12	11	9	0.22603	1	1
9:126202668-126554901_DENND1A	1054	0.0066414	8	7	7	0.22636	0	1
3:49059602-49060538_NDUFAF3	1054	0.0066414	5	4	2	0.22855	0	1
6:27419165-27435642_ZNF184	1054	0.055977	10	5	1	0.22963	0.5	1
7:117501313-117513445_CTTNBP2	1054	0.021822	3	3	2	0.23835	1	1
12:110893414-110902920_GPN3	1054	0.0085389	8	7	5	0.23932	0.5	1
2:86682224-86718276_KDM3A	1054	0.029412	20	15	9	0.24064	1	1
16:21689861-21728262_OTOA	1054	0.036053	10	8	4	0.25066	0	1
6:28294208-28297313_ZSCAN31	1054	0.075901	12	10	4	0.25262	1	1
13:99109476-99174089_STK24	1054	0.013283	5	5	3	0.2552	0	1
11:57440635-57467411_ZDHHC5	1054	0.068311	19	18	9	0.25707	0	1
3:44926861-44955174_TGM4	1054	0.14137	27	19	8	0.26422	1	1
11:57480095-57507614_TMX2	1054	0.028463	11	10	6	0.27074	1	1
20:44637567-44643111_MMP9	1054	0.14706	18	12	5	0.27168	0	1
11:61533522-61548796_MYRF	1054	0.06926	11	10	5	0.27588	0	1
3:44794881-44803078_KIAA1143	1054	0.095825	5	4	1	0.27724	0	1
20:44650474-44685077_SLC12A5	1054	0.0075901	10	6	3	0.27974	0	1
11:65421892-65425764_RELA	1054	0.0094877	5	5	4	0.28116	1	1
3:44598609-44612839_ZKSCAN7	1054	0.038899	22	14	11	0.28459	0	1
3:49462410-49463404_NICN1	1054	0.037002	4	4	2	0.2883	0	1
3:53259854-53269087_TKT	1054	0.021822	11	9	5	0.28903	1	1
4:42003671-42080310_SLC30A9	1054	0.059772	11	8	6	0.28919	0	1
20:40033249-40162203_CHD6	1054	0.14042	36	32	18	0.29036	0.5	1
12:121442046-121454196_C12orf43	1054	0.02277	14	12	9	0.29177	1	1
3:49455040-49459694_AMT	1054	0.023719	12	10	8	0.293	1	1
11:57472235-57479693_MED19	1054	0.019924	7	7	3	0.29342	1	1
12:110565210-110656018_IFT81	1054	0.079696	14	13	7	0.30056	0	1
3:44762392-44763822_ZNF502	1054	0.02277	14	11	6	0.30144	1	1
3:53212506-53226227_PRKCD	1054	0.014231	12	9	7	0.30359	0	1
6:28053464-28057232_ZNF165	1054	0.042694	10	6	4	0.30427	0	1
1:67101654-67207072_SGIP1	1054	0.010436	13	8	5	0.30457	0	1
7:82997017-83119539_SEMA3E	1054	0.027514	12	11	7	0.30592	1	1
13:80911281-80911782_SPRY2	1054	0.014231	4	3	2	0.30657	1	1
1:52256206-52344188_NRDC	1054	0.02277	13	9	5	0.31299	1	1
6:28212900-28219695_ZKSCAN4	1054	0.019924	10	7	1	0.31348	1	1
12:110719688-110784210_ATP2A2	1054	0.010436	7	7	3	0.31743	0	1
11:118402869-118416857_TMEM25	1054	0.028463	11	8	3	0.32088	0	1
6:27879112-27879982_OR2B2	1054	0.057875	9	4	2	0.32215	1	1
20:39989973-39995111_EMILIN3	1054	0.13757	37	32	23	0.32365	1	1
1:181695277-181727110_CACNA1E	1054	0.10436	15	10	6	0.32732	1	1
14:75130740-75151287_AREL1	1054	0.026565	11	10	8	0.32914	0	1
3:49200297-49201610_CCDC71	1054	0.011385	12	9	7	0.3296	0	1
14:75537297-75538397_ZC2HC1C	1054	0.023719	13	11	6	0.33022	1	1
12:121416650-121437410_HNF1A	1054	0.06926	17	10	8	0.33136	1	1
11:57798432-57799371_OR6Q1	1054	0.018027	14	4	3	0.33174	1	1
11:65366867-65381028_MAP3K11	1054	0.055028	17	13	8	0.33274	1	1
20:44596207-44599947_ZNF335	1054	0.10626	7	5	3	0.33277	1	1
11:30900214-31312364_DCDC1	1054	0.087287	41	28	19	0.33432	0	1
11:65346846-65359723_EHBP1L1	1054	0.055028	40	26	17	0.33929	0	1
20:39704896-39729988_TOP1	1054	0.023719	5	5	3	0.3394	0	1
1:197326066-197446848_CRB1	1054	0.01518	11	10	7	0.34334	0	1
11:65306604-65325325_LTBP3	1054	0.021822	22	13	12	0.34546	0	1
22:41601385-41626190_L3MBTL2	1054	0.011385	14	10	8	0.34702	0	1
11:57511707-57518573_BTBD18	1054	0.018975	16	13	7	0.3476	1	1
22:41650338-41670636_RANGAP1	1054	0.0094877	12	7	5	0.34806	0	1
14:75551321-75590896_NEK9	1054	0.082543	17	12	7	0.34828	0	1
3:49315775-49372959_USP4	1054	0.039848	29	17	12	0.35006	0	1
6:105231972-105307515_HACE1	1054	0.032258	6	4	2	0.35322	0	1
22:41721842-41752753_ZC3H7B	1054	0.05408	18	17	14	0.35433	1	1
14:75230278-75302034_YLPM1	1054	0.057875	47	33	22	0.35534	1	1
14:75470349-75475766_EIF2B2	1054	0.011385	5	4	2	0.35588	1	1
13:31822094-31903755_B3GLCT	1054	0.082543	8	6	3	0.35781	0	1
12:121164918-121177159_ACADS	1054	0.10057	15	9	7	0.36543	0	1
6:28194963-28200853_ZSCAN9	1054	0.014231	14	8	5	0.36822	0	1
6:27368210-27369189_ZNF391	1054	0.010436	10	7	4	0.36936	0.5	1
11:65292630-65305968_SCYL1	1054	0.039848	21	18	9	0.37787	0	1
20:44691234-44699065_NCOA5	1054	0.011385	6	3	1	0.38133	0	1
22:41257109-41257964_DNAJB7	1054	0.074004	12	9	3	0.38805	1	1
20:39766322-39802351_PLCG1	1054	0.013283	17	11	8	0.39542	1	1
4:2932603-2935648_MFSD10	1054	0.01518	14	10	8	0.39545	1	1
1:8378173-8403906_SLC45A1	1054	0.013283	13	11	8	0.39639	1	1
14:75022271-75078538_LTBP2	1054	0.018027	10	8	4	0.40018	1	1
20:39974502-39987143_LPIN3	1054	0.15939	39	32	19	0.40123	0	1
11:88911351-89028453_TYR	1054	0.01518	13	10	6	0.40327	1	1
3:44399238-44449163_TCAIM	1054	0.012334	6	6	3	0.40375	0	1
12:111052219-111085650_TCTN1	1054	0.083491	18	13	6	0.40438	0	1
4:2965828-3039233_GRK4	1054	0.11954	19	13	7	0.40585	0	1
3:44670708-44685500_ZNF197;ZNF660-ZNF197	1054	0.011385	14	11	10	0.42015	0.25	1
6:27840982-27841206_HIST1H4L	1054	0.010436	5	4	2	0.42223	1	1
3:157839955-158261981_RSRC1	1054	0.014231	7	5	1	0.42423	0	1
7:1855735-2188797_MAD1L1	1054	0.016129	18	13	9	0.42559	0	1
11:57426996-57428763_CLP1	1054	0.010436	6	5	3	0.42866	1	1
6:28240525-28244756_ZSCAN26	1054	0.011385	5	3	1	0.43429	1	1
6:28251625-28270047_PGBD1	1054	0.16224	25	20	12	0.43659	1	1
8:71033566-71128902_NCOA2	1054	0.030361	29	22	16	0.44064	0	1
3:44540678-44544063_ZNF852	1054	0.062619	14	10	6	0.44315	0	1
11:118769303-118779317_BCL9L	1054	0.048387	34	29	16	0.44388	0	1
7:82390065-82595742_PCLO	1054	0.10436	69	50	32	0.44773	0.25	1
3:49158763-49170064_LAMB2	1054	0.24573	47	35	21	0.4489	0	1
1:197479756-197742019_DENND1B	1054	0.014231	14	12	9	0.45404	1	1
17:27207583-27215973_FLOT2	1054	0.041746	10	7	5	0.4619	1	1
12:110950665-110969388_RAD9B	1054	0.074953	12	7	4	0.46431	0	1
14:75376357-75388183_RPS6KL1	1054	0.012334	16	8	5	0.46508	1	1
4:3076603-3240187_HTT	1054	0.20588	66	45	25	0.47481	1	1
8:70978499-70981995_PRDM14	1054	0.012334	7	5	3	0.47747	0	1
4:2906525-2930237_ADD1	1054	0.010436	9	7	4	0.47944	1	1
3:49053296-49055984_DALRD3	1054	0.011385	14	11	10	0.47952	1	1
6:28116342-28121790_ZKSCAN8	1054	0.13093	14	11	6	0.4802	1	1
11:118307316-118380746_KMT2A	1054	0.091082	35	26	16	0.48858	1	1
3:49592096-49701910_BSN	1054	0.17932	97	77	51	0.4933	1	1
2:58386928-58468445_FANCL	1054	0.023719	10	10	4	0.49798	0.25	1
22:41256712-41322392_XPNPEP3	1054	0.010436	10	8	6	0.49832	1	1
14:104029307-104056548_APOPT1	1054	0.011385	10	6	3	0.50829	1	1
3:49394834-49395711_GPX1	1054	0.0037951	8	5	5	0.50878	1	1
5:87485251-87521639_TMEM161B	1054	0.072106	16	12	7	0.52104	1	1
5:61875747-61876779_LRRC70	1054	0.071157	9	7	5	0.52421	0	1
9:17135259-17394994_CNTLN	1054	0.082543	33	21	11	0.52669	0	1
13:53616051-53624889_OLFM4	1054	0.06167	10	8	3	0.53055	1	1
12:110370884-110434014_GIT2	1054	0.078748	16	12	4	0.53876	1	1
9:120466829-120476906_TLR4	1054	0.031309	22	13	6	0.54005	0	1
3:48965078-49017907_ARIH2	1054	0.0085389	7	6	4	0.54458	1	1
11:65408496-65418101_SIPA1	1054	0.033207	24	18	12	0.5564	0	1
11:118498249-118526591_PHLDB1	1054	0.038899	30	20	10	0.56009	1	1
4:123091870-123277001_KIAA1109	1054	0.21537	56	44	25	0.56306	0	1
5:93076291-93077109_POU5F2	1054	0.0066414	5	3	2	0.57069	1	1
3:49044896-49052598_WDR6	1054	0.036053	29	26	20	0.58772	0	1
4:41937510-41956181_TMEM33	1054	0.0066414	5	5	4	0.60324	1	1
11:65360489-65363063_KCNK7	1054	0.0066414	8	5	3	0.6055	1	1
11:65545377-65547791_AP5B1	1054	0.037951	24	17	12	0.60733	0	1
12:110341807-110353344_TCHP	1054	0.067362	15	10	3	0.61199	0	1
3:49067904-49095298_QRICH1	1054	0.0037951	5	4	4	0.61836	1	1
22:41926730-41936787_POLR3H	1054	0.0066414	6	5	3	0.62092	1	1
3:44463031-44463302_LINC00694	1054	0.0056926	4	3	2	0.62118	1	1
3:158310254-158322934_MLF1	1054	0.0056926	10	4	2	0.62463	1	1
22:41513412-41574956_EP300	1054	0.1575	36	30	17	0.62642	0	1
18:50432602-51025796_DCC	1054	0.050285	21	17	9	0.63662	0	1
3:49211765-49213088_KLHDC8B	1054	0.0028463	4	3	3	0.63878	0.5	1
11:57369598-57381989_SERPING1	1054	0.0056926	7	5	4	0.64194	1	1
3:49135441-49142142_QARS	1054	0.023719	13	11	6	0.64366	0	1
11:113287683-113295304_DRD2	1054	0.0028463	3	3	3	0.64865	0.5	1
11:65384944-65404396_PCNX3	1054	0.22865	42	33	15	0.68783	1	1
22:41625715-41635619_CHADL	1054	0.051233	20	13	6	0.6949	0	1
3:49145895-49156473_USP19	1054	0.027514	25	19	12	0.69592	0	1
12:121202870-121248684_SPPL3	1054	0.0037951	4	4	4	0.69724	0.5	1
4:3250993-3257507_MSANTD1	1054	0.0037951	4	4	4	0.70274	0.5	1
6:27782831-27783057_HIST1H2BM	1054	0.0037951	5	4	4	0.70388	0.5	1
12:111088036-111099246_HVCN1	1054	0.0066414	6	5	3	0.70457	1	1
11:118625446-118656806_DDX6	1054	0.0047438	5	4	3	0.7056	0.5	1
1:8415618-8716321_RERE	1054	0.12619	42	36	19	0.70609	1	1
5:61687817-61699562_DIMT1	1054	0.0047438	5	4	3	0.72589	0.5	1
14:64574276-64692222_SYNE2	1054	0.28937	89	63	31	0.731	1	1
3:44959393-45000901_ZDHHC3	1054	0.082543	10	7	2	0.737	0	1
12:110983831-111020739_PPTC7	1054	0.0047438	4	3	1	0.73703	0.09	1
18:52899830-53128292_TCF4	1054	0.0047438	7	5	5	0.74332	0.5	1
17:27380006-27382865_PIPOX	1054	0.0047438	7	5	5	0.74544	0.5	1
3:49548008-49570583_DAG1	1054	0.058824	20	19	13	0.7502	1	1
1:52498395-52499112_KTI12	1054	0.095825	10	9	6	0.75082	0	1
18:52544823-52556537_RAB27B	1054	0.0047438	5	4	3	0.75298	0.09	1
22:41222615-41252537_ST13	1054	0.0047438	9	5	5	0.75919	0.5	1
11:65479757-65486551_KAT5	1054	0.0056926	4	4	2	0.76647	0.09	1
11:65340340-65341101_FAM89B	1054	0.0047438	5	4	3	0.76987	0.25	1
5:61643910-61677008_KIF2A	1054	0.0066414	7	5	4	0.77111	0.5	1
3:49249233-49294503_CCDC36	1054	0.035104	9	8	4	0.78585	0	1
14:64694749-64749702_ESR2	1054	0.09962	17	14	7	0.78711	0	1
12:121148278-121157780_UNC119B	1054	0.0056926	7	5	4	0.79525	0.5	1
10:106737133-106802862_SORCS3	1054	0.0066414	5	5	3	0.79894	0.25	1
17:27233220-27254014_PHF12	1054	0.045541	15	12	8	0.81388	0	1
3:48789026-48802465_PRKAR2A	1054	0.0056926	4	4	2	0.81442	0.09	1
14:104000889-104001025_TRMT61A	1054	0.0047438	6	5	5	0.82212	0.25	1
3:44283672-44373397_TOPAZ1	1054	0.086338	31	20	12	0.83093	0	1
17:27225548-27228561_DHRS13	1054	0.0075901	13	7	6	0.86642	0.25	1
3:44692564-44701003_ZNF35	1054	0.010436	9	6	3	0.86757	0.04	1
17:27401817-27493883_MYO18A	1054	0.055028	47	32	22	0.89177	0	1
6:27834629-27835250_HIST1H1B	1054	0.036053	14	11	4	0.91785	0	1
11:118399344-118401492_TTC36	1054	0.0085389	4	3	2	1	NA	1
13:99092246-99092998_FARP1	1054	0.021822	3	3	1	1	NA	1
14:104129099-104166994_KLC1	1054	0.058824	5	4	2	1	NA	1
14:60194285-60213139_RTN1	1054	0.024668	9	4	2	1	NA	1
1:52492975-52520741_TXNDC12	1054	0.019924	7	4	2	1	NA	1
3:44635894-44636407_ZNF660	1054	0.019924	7	4	3	1	NA	1
11:118764413-118765320_CXCR5	1054	0.050285	6	5	3	1	NA	1
12:110819614-110841483_ANAPC7	1054	0.070209	8	5	3	1	NA	1
1:52212387-52253146_OSBPL9	1054	0.020873	10	6	4	1	NA	1
20:44747004-44757566_CD40	1054	0.05408	7	6	2	1	NA	1
6:28327371-28331573_ZKSCAN3	1054	0.11954	9	6	2	1	NA	1
12:110450971-110474070_ANKRD13A	1054	0.070209	8	7	4	1	NA	1
3:48955903-48956576_ARIH2OS	1054	0.090133	7	7	6	1	0	1
22:41865176-41920866_ACO2	1054	0.023719	8	8	5	1	NA	1
3:49027748-49044290_P4HTM	1054	0.026565	10	8	4	1	NA	1
11:118422526-118430519_IFT46	1054	0.033207	10	9	5	1	NA	1
14:75348673-75369014_DLST	1054	0.04649	13	10	7	1	NA	1
2:58276070-58386805_VRK2	1054	0.028463	16	12	7	1	NA	1
5:61714858-61923066_IPO11	1054	0.048387	15	15	11	1	NA	1
3:44488293-44496977_ZNF445	1054	0.087287	22	19	13	1	NA	1
14:75483796-75516351_MLH3	1054	0.16319	38	28	13	1	0	1

## Sheet: Exact Test Severe MDD
Supplemental Table 2B. Fischer's Exact Test results testing the association of rare non-silent variants between European individuals with severe depression compared to all other European samples
Chromosome	Base Pair	Alterantive Allele Count Severe Depression	Alternative Allele Count Not Severely Depresseed	Reference Allele Severe Depression	Reference Allele Not Severely Depressed	Fischer's Exact Test	Bonferroni Adjusted P value
chr8	65493664	7	18	87	1996	6.97704e-05	0.0381806
chr17	27284413	3	1	91	2013	0.000332775	0.182028
chr3	49694230	2	2	92	2012	0.0111327	1
chr3	48732733	2	3	92	2011	0.0180178	1
chr14	103969253	2	3	92	2011	0.0180178	1
chr3	44776091	5	33	89	1981	0.0247579	1
chr16	21654892	4	23	90	1991	0.0295986	1
chr20	40079594	2	5	92	2009	0.0356913	1
chr4	123192240	4	27	90	1987	0.0463685	1
chr20	39983372	2	7	92	2007	0.057739	1
chr3	157823581	4	30	90	1984	0.0617982	1
chr18	52605279	6	59	88	1955	0.0664533	1
chr18	52265059	4	31	90	1983	0.0674773	1
chr4	2943419	2	8	92	2006	0.0701231	1
chr3	44856506	2	8	92	2006	0.0701231	1
chr4	42122289	5	52	89	1962	0.107053	1
chr3	44843459	2	11	92	2003	0.11155	1
chr6	27420048	4	38	90	1976	0.114316	1
chr6	28227217	2	12	92	2002	0.126499	1
chr4	3174845	1	2	93	2012	0.127957	1
chr6	27368331	1	2	93	2012	0.127957	1
chr20	39831546	1	2	93	2012	0.127957	1
chr20	39977300	1	2	93	2012	0.127957	1
chr22	41166867	1	2	93	2012	0.127957	1
chr22	41188627	1	2	93	2012	0.127957	1
chr22	41545900	1	2	93	2012	0.127957	1
chr22	41650338	1	2	93	2012	0.127957	1
chr3	44852353	1	2	93	2012	0.127957	1
chr3	49051059	1	2	93	2012	0.127957	1
chr3	49060357	1	2	93	2012	0.127957	1
chr3	53326467	1	2	93	2012	0.127957	1
chr11	57457659	1	2	93	2012	0.127957	1
chr11	57561488	1	2	93	2012	0.127957	1
chr11	65350997	1	2	93	2012	0.127957	1
chr11	65373284	1	2	93	2012	0.127957	1
chr8	65494014	1	2	93	2012	0.127957	1
chr8	65509264	1	2	93	2012	0.127957	1
chr12	111072248	1	2	93	2012	0.127957	1
chr12	111080167	1	2	93	2012	0.127957	1
chr4	123269754	1	2	93	2012	0.127957	1
chr4	3076639	2	13	92	2001	0.14189	1
chr8	65527669	6	69	88	1945	0.144725	1
chr1	176175819	4	42	90	1972	0.146109	1
chr1	8421875	1	3	93	2011	0.166899	1
chr17	27233280	1	3	93	2011	0.166899	1
chr3	44438301	1	3	93	2011	0.166899	1
chr3	44803004	1	3	93	2011	0.166899	1
chr3	49135441	1	3	93	2011	0.166899	1
chr3	49166098	1	3	93	2011	0.166899	1
chr14	64701763	1	3	93	2011	0.166899	1
chr6	105239465	1	3	93	2011	0.166899	1
chr11	118513078	1	3	93	2011	0.166899	1
chr1	8716306	2	15	92	1999	0.173734	1
chr11	65561574	2	15	92	1999	0.173734	1
chr22	41513727	2	16	92	1998	0.190064	1
chr4	3221998	1	4	93	2010	0.204119	1
chr3	44905782	1	4	93	2010	0.204119	1
chr3	44974434	1	4	93	2010	0.204119	1
chr8	65493627	1	4	93	2010	0.204119	1
chr14	75181627	1	4	93	2010	0.204119	1
chr12	111070349	1	4	93	2010	0.204119	1
chr11	118343684	1	4	93	2010	0.204119	1
chr3	157839955	1	4	93	2010	0.204119	1
chr20	44596207	87	1921	7	93	0.209425	1
chr20	39704896	2	18	92	1996	0.223275	1
chr20	40049579	3	35	91	1979	0.238546	1
chr4	3144528	1	5	93	2009	0.239694	1
chr11	65299080	1	5	93	2009	0.239694	1
chr11	65357226	1	5	93	2009	0.239694	1
chr11	65425764	1	5	93	2009	0.239694	1
chr7	82451900	1	5	93	2009	0.239694	1
chr5	87502292	2	19	92	1995	0.240059	1
chr5	61876773	5	66	89	1948	0.244272	1
chr14	64596823	0	41	94	1973	0.258175	1
chr14	75558152	0	41	94	1973	0.258175	1
chr4	3037213	0	43	94	1971	0.259771	1
chr14	64867522	1	6	93	2008	0.273694	1
chr14	75190002	1	6	93	2008	0.273694	1
chr2	86769377	1	6	93	2008	0.273694	1
chr14	75514489	2	21	92	1993	0.273777	1
chr1	52499070	6	87	88	1927	0.303995	1
chr3	44948491	1	7	93	2007	0.306189	1
chr2	58386928	1	7	93	2007	0.306189	1
chr14	64687258	1	7	93	2007	0.306189	1
chr11	65416867	1	7	93	2007	0.306189	1
chr8	70981539	1	7	93	2007	0.306189	1
chr4	123302255	1	7	93	2007	0.306189	1
chr3	49314110	2	23	92	1991	0.307451	1
chr3	49698115	2	23	92	1991	0.307451	1
chr20	39974502	2	24	92	1990	0.324194	1
chr3	49293819	2	24	92	1990	0.324194	1
chr6	27834877	1	8	93	2006	0.337246	1
chr20	44692202	1	8	93	2006	0.337246	1
chr3	49313882	1	8	93	2006	0.337246	1
chr14	64687305	1	8	93	2006	0.337246	1
chr14	64688390	1	8	93	2006	0.337246	1
chr20	40049586	2	26	92	1988	0.357356	1
chr20	40049873	2	26	92	1988	0.357356	1
chr20	40050314	2	26	92	1988	0.357356	1
chr13	53624889	2	26	92	1988	0.357356	1
chr5	61772530	2	26	92	1988	0.357356	1
chr14	75515101	2	26	92	1988	0.357356	1
chr14	75558163	2	26	92	1988	0.357356	1
chr4	2941317	1	9	93	2005	0.366926	1
chr9	17273754	1	9	93	2005	0.366926	1
chr17	27425854	1	9	93	2005	0.366926	1
chr14	64676751	1	9	93	2005	0.366926	1
chr14	75330306	1	9	93	2005	0.366926	1
chr20	40045231	2	27	92	1987	0.373729	1
chr3	49548226	2	27	92	1987	0.373729	1
chr3	49158763	1	71	93	1943	0.373837	1
chr6	28227993	1	10	93	2004	0.395291	1
chr18	50848468	1	10	93	2004	0.395291	1
chr11	65404018	5	74	89	1940	0.397514	1
chr1	8421186	0	32	94	1982	0.398324	1
chr20	39974624	0	32	94	1982	0.398324	1
chr14	75513463	0	34	94	1980	0.400627	1
chr7	12263971	0	36	94	1978	0.405439	1
chr5	87485813	3	37	91	1977	0.421408	1
chr4	3132038	1	11	93	2003	0.422397	1
chr6	27435642	1	11	93	2003	0.422397	1
chr22	41542780	1	11	93	2003	0.422397	1
chr20	44596262	1	11	93	2003	0.422397	1
chr2	58276070	1	11	93	2003	0.422397	1
chr14	75329318	1	11	93	2003	0.422397	1
chr3	44488656	3	39	91	1975	0.432023	1
chr3	49166460	3	41	91	1973	0.444064	1
chr3	44794881	6	93	88	1921	0.447835	1
chr4	2990487	1	12	93	2002	0.448301	1
chr11	61511794	1	12	93	2002	0.448301	1
chr1	8420563	1	13	93	2001	0.473055	1
chr6	28097495	1	13	93	2001	0.473055	1
chr3	49308804	1	13	93	2001	0.473055	1
chr3	49548225	1	13	93	2001	0.473055	1
chr14	75513826	1	13	93	2001	0.473055	1
chr14	75514138	1	13	93	2001	0.473055	1
chr4	3076666	1	13	93	1987	0.475367	1
chr1	52231560	1	14	93	2000	0.49671	1
chr14	75513934	1	14	93	2000	0.49671	1
chr6	27879551	1	56	93	1958	0.515194	1
chr6	27925827	1	56	93	1958	0.515194	1
chr11	31123752	1	15	93	1999	0.519313	1
chr22	41903841	1	15	93	1999	0.519313	1
chr1	52520740	1	15	93	1999	0.519313	1
chr11	65546763	1	15	93	1999	0.519313	1
chr12	121416864	4	60	90	1954	0.529126	1
chr4	123171659	4	65	90	1949	0.546946	1
chr3	44636278	1	17	93	1997	0.56155	1
chr3	49039984	1	17	93	1997	0.56155	1
chr3	49321424	1	17	93	1997	0.56155	1
chr3	48956257	5	85	89	1929	0.596827	1
chr13	99092998	1	19	93	1995	0.600112	1
chr11	118425758	1	19	93	1995	0.600112	1
chr6	28264681	5	87	89	1927	0.602243	1
chr6	28269407	5	87	89	1927	0.602243	1
chr4	3148653	5	88	89	1926	0.605172	1
chr6	28331094	5	88	89	1926	0.605172	1
chr20	44757524	1	20	93	1994	0.618114	1
chr9	17166843	0	22	94	1992	0.621591	1
chr12	110605745	0	22	94	1992	0.621591	1
chr16	21689879	0	23	94	1991	0.622028	1
chr14	64588825	0	23	94	1991	0.622028	1
chr17	27308971	0	24	94	1990	0.623187	1
chr6	28120944	0	24	94	1990	0.623187	1
chr20	44637678	0	24	94	1990	0.623187	1
chr3	44612839	0	26	94	1988	0.627415	1
chr3	44879843	0	26	94	1988	0.627415	1
chr11	57886280	0	26	94	1988	0.627415	1
chr14	64580075	0	26	94	1988	0.627415	1
chr11	30921166	0	29	94	1985	0.637688	1
chr17	27401010	0	30	94	1984	0.64196	1
chr14	64633984	2	31	92	1983	0.656727	1
chr22	41634087	2	35	92	1979	0.679661	1
chr7	82581488	92	1979	2	35	0.679661	1
chr14	75360066	2	36	92	1978	0.685777	1
chr3	49689642	2	38	92	1976	0.698298	1
chr22	41257393	2	39	92	1975	0.704663	1
chr11	65366882	2	39	92	1975	0.704663	1
chr14	64625344	2	40	92	1974	0.711072	1
chr2	86850978	1	43	93	1971	0.720107	1
chr6	28264717	1	45	93	1969	0.720472	1
chr11	57464253	1	47	93	1967	0.721939	1
chr12	110566907	1	48	93	1966	0.723054	1
chr20	44637624	1	50	93	1964	0.725979	1
chr12	110352361	3	54	91	1960	0.739428	1
chr3	44286015	3	56	91	1958	0.745157	1
chr14	104166994	3	57	91	1957	0.748206	1
chr13	31891743	2	65	92	1949	0.767047	1
chr20	39978998	2	64	92	1950	0.767099	1
chr22	41574383	2	68	92	1946	0.767867	1
chr20	44642406	90	1932	4	82	0.791616	1
chr3	49162583	5	94	89	1920	0.800611	1
chr4	2906732	0	3	94	2011	1	1
chr4	2910308	0	3	94	2011	1	1
chr4	2933646	0	3	94	2011	1	1
chr4	2934118	0	5	94	2009	1	1
chr4	2946920	0	6	94	2008	1	1
chr4	2951822	0	3	94	2011	1	1
chr4	2956251	0	4	94	2010	1	1
chr4	3005964	2	60	92	1954	1	1
chr4	3031016	0	3	94	2011	1	1
chr4	3076657	0	3	90	1979	1	1
chr4	3076665	0	3	94	1987	1	1
chr4	3076749	0	3	94	2011	1	1
chr4	3109095	0	6	94	2008	1	1
chr4	3133113	0	12	94	2002	1	1
chr4	3148624	0	5	94	2009	1	1
chr4	3189510	0	13	94	2001	1	1
chr1	8419868	0	4	94	2010	1	1
chr1	8421096	0	5	94	2009	1	1
chr1	8482797	0	3	94	2011	1	1
chr1	8616562	0	3	94	2011	1	1
chr1	8716321	1	25	93	1989	1	1
chr9	17135270	0	7	94	2007	1	1
chr9	17273800	0	3	94	2011	1	1
chr9	17298291	0	8	94	2006	1	1
chr9	17394994	1	21	93	1993	1	1
chr16	21658498	0	3	94	2011	1	1
chr16	21728261	0	7	94	2007	1	1
chr17	27208326	1	34	93	1980	1	1
chr17	27212892	0	4	94	2010	1	1
chr17	27238135	1	25	93	1989	1	1
chr17	27239701	0	8	94	2006	1	1
chr17	27286422	0	5	94	2009	1	1
chr17	27287531	1	22	93	1992	1	1
chr17	27400924	0	3	94	2011	1	1
chr17	27401009	0	5	94	2009	1	1
chr17	27401105	0	5	94	2009	1	1
chr6	27420698	0	3	94	2011	1	1
chr17	27421108	0	4	94	2010	1	1
chr17	27424356	0	7	94	2007	1	1
chr17	27438782	0	4	94	2010	1	1
chr17	27446423	0	3	94	2011	1	1
chr17	27576202	2	58	92	1956	1	1
chr6	27805975	0	8	94	2006	1	1
chr6	27834946	0	3	94	2011	1	1
chr6	27835135	0	3	94	2011	1	1
chr6	27835226	0	14	94	2000	1	1
chr6	27840982	0	7	94	2007	1	1
chr6	27925629	0	15	94	1999	1	1
chr6	28053464	0	4	94	2010	1	1
chr6	28056646	1	36	93	1978	1	1
chr6	28121032	0	3	94	2011	1	1
chr6	28200532	0	3	94	2011	1	1
chr6	28200820	0	5	94	2009	1	1
chr6	28212900	0	3	94	2011	1	1
chr6	28219695	0	9	94	2005	1	1
chr6	28240525	0	9	94	2005	1	1
chr6	28251786	0	4	94	2010	1	1
chr6	28254862	0	19	94	1995	1	1
chr6	28268667	0	6	94	2008	1	1
chr6	28269416	0	3	94	2011	1	1
chr6	28294208	0	14	94	2000	1	1
chr6	28294499	0	21	94	1993	1	1
chr6	28295310	0	8	94	2006	1	1
chr6	28297090	0	18	94	1996	1	1
chr6	28297279	0	14	94	2000	1	1
chr6	28327608	0	4	94	2010	1	1
chr6	28331111	0	4	94	2010	1	1
chr6	28331573	1	27	93	1987	1	1
chr11	30932903	0	7	94	2007	1	1
chr19	30935200	0	3	94	2011	1	1
chr11	30938459	0	3	94	2011	1	1
chr11	30953348	0	13	94	2001	1	1
chr13	31848718	0	17	94	1997	1	1
chr20	39831407	0	4	94	2010	1	1
chr20	39833324	0	5	94	2009	1	1
chr20	39833403	0	3	94	2011	1	1
chr20	39976284	0	6	94	2008	1	1
chr20	39978452	0	4	94	2010	1	1
chr20	39981502	0	4	94	2010	1	1
chr20	39983321	0	4	94	2010	1	1
chr20	39990371	0	8	94	2006	1	1
chr20	39990377	2	63	92	1951	1	1
chr20	39990833	0	6	94	2008	1	1
chr20	39990951	0	3	94	2011	1	1
chr20	39995111	1	40	93	1974	1	1
chr20	40040870	0	10	94	2004	1	1
chr20	40049450	0	9	94	2005	1	1
chr20	40053863	0	5	94	2009	1	1
chr20	40162062	1	33	93	1981	1	1
chr22	41257566	0	6	94	2008	1	1
chr22	41257815	0	6	94	2008	1	1
chr22	41257834	0	6	94	2008	1	1
chr22	41257877	0	16	94	1998	1	1
chr22	41303615	0	3	94	2011	1	1
chr22	41522003	0	8	94	2006	1	1
chr22	41546139	0	3	94	2011	1	1
chr22	41546158	0	20	94	1994	1	1
chr22	41574340	0	3	94	2011	1	1
chr22	41574510	0	9	94	2005	1	1
chr22	41574892	0	5	94	2009	1	1
chr22	41631250	0	3	94	2011	1	1
chr22	41631282	0	3	94	2011	1	1
chr22	41736090	1	33	93	1981	1	1
chr22	41742139	0	8	94	2006	1	1
chr22	41832485	0	11	94	2003	1	1
chr22	41911805	0	3	94	2011	1	1
chr4	41956181	0	3	94	2011	1	1
chr4	41984395	0	6	94	2008	1	1
chr4	42020142	92	1959	2	55	1	1
chr4	42145806	0	4	94	2010	1	1
chr3	44284791	0	3	94	2011	1	1
chr3	44285446	0	4	94	2010	1	1
chr3	44286384	0	4	94	2010	1	1
chr3	44286631	0	12	94	2002	1	1
chr3	44402954	0	4	94	2010	1	1
chr3	44463302	0	4	94	2010	1	1
chr3	44488293	1	24	93	1990	1	1
chr3	44489894	0	8	94	2006	1	1
chr3	44540766	2	56	92	1958	1	1
chr3	44611759	0	5	94	2009	1	1
chr20	44637635	0	11	94	2003	1	1
chr20	44639599	0	4	94	2010	1	1
chr20	44639905	0	7	94	2007	1	1
chr20	44640275	0	4	94	2010	1	1
chr3	44700420	0	4	94	2010	1	1
chr20	44751363	0	3	94	2011	1	1
chr20	44755376	1	30	93	1984	1	1
chr20	44756823	0	3	94	2011	1	1
chr3	44762392	0	9	94	2005	1	1
chr3	44762859	0	10	94	2004	1	1
chr3	44763822	0	4	94	2010	1	1
chr3	44794955	0	14	94	2000	1	1
chr3	44828059	0	6	94	2008	1	1
chr3	44935105	0	8	94	2006	1	1
chr3	44943088	0	4	94	2010	1	1
chr3	44943164	0	19	94	1995	1	1
chr3	44951650	0	3	94	2011	1	1
chr3	44955078	0	3	94	2011	1	1
chr3	44955174	0	3	94	2011	1	1
chr3	44959478	0	13	94	2001	1	1
chr3	44974433	2	61	92	1953	1	1
chr3	44974685	0	5	94	2009	1	1
chr3	45000736	0	3	94	2011	1	1
chr3	48726170	0	20	94	1994	1	1
chr3	48732846	2	60	92	1954	1	1
chr3	48896001	0	3	94	2011	1	1
chr3	48916850	0	3	94	2011	1	1
chr3	49004558	0	3	94	2011	1	1
chr3	49044932	0	8	94	2006	1	1
chr3	49050499	0	4	94	2010	1	1
chr3	49137043	0	5	94	2009	1	1
chr3	49142142	0	7	94	2007	1	1
chr3	49149151	0	5	94	2009	1	1
chr3	49160626	0	7	94	2007	1	1
chr3	49160671	0	4	94	2010	1	1
chr3	49170064	0	11	94	2003	1	1
chr3	49200971	0	3	94	2011	1	1
chr3	49201053	0	3	94	2011	1	1
chr3	49249233	0	3	94	2011	1	1
chr3	49308630	0	4	94	2010	1	1
chr3	49335993	0	3	94	2011	1	1
chr3	49339833	0	5	94	2009	1	1
chr3	49450535	0	3	94	2011	1	1
chr3	49456758	0	15	94	1999	1	1
chr3	49462410	1	34	93	1980	1	1
chr3	49462856	0	3	94	2011	1	1
chr3	49592096	0	4	94	2010	1	1
chr3	49662566	0	5	94	2009	1	1
chr3	49679930	0	5	94	2009	1	1
chr3	49680130	0	11	94	2003	1	1
chr3	49691434	0	12	94	2002	1	1
chr3	49698910	0	4	94	2010	1	1
chr3	49699197	0	6	94	2008	1	1
chr3	49700582	0	16	94	1998	1	1
chr18	50592531	0	10	94	2004	1	1
chr18	50683873	0	16	94	1998	1	1
chr1	52212387	0	3	94	2011	1	1
chr1	52257317	0	9	94	2005	1	1
chr1	52269601	0	4	94	2010	1	1
chr1	52276000	0	4	94	2010	1	1
chr1	52498841	0	5	94	2009	1	1
chr1	52499099	0	3	94	2011	1	1
chr1	52520741	0	3	94	2011	1	1
chr18	52586545	4	90	90	1924	1	1
chr3	53222767	0	5	94	2009	1	1
chr3	53223210	0	3	94	2011	1	1
chr3	53267183	0	4	94	2010	1	1
chr3	53269028	0	4	94	2010	1	1
chr3	53269087	0	12	94	2002	1	1
chr3	53326488	0	8	94	2006	1	1
chr3	53326592	0	8	94	2006	1	1
chr13	53617309	1	28	93	1986	1	1
chr13	53624373	0	3	94	2011	1	1
chr11	57428280	0	7	94	2007	1	1
chr11	57466692	0	3	94	2011	1	1
chr11	57479507	0	9	94	2005	1	1
chr11	57479666	0	5	94	2009	1	1
chr11	57480095	0	4	94	2010	1	1
chr11	57480232	0	14	94	2000	1	1
chr11	57480270	0	4	94	2010	1	1
chr11	57512690	0	3	94	2011	1	1
chr11	57559105	0	9	94	2005	1	1
chr11	57582878	0	3	94	2011	1	1
chr11	57799281	0	16	94	1998	1	1
chr11	57885990	0	5	94	2009	1	1
chr11	57886442	0	14	94	2000	1	1
chr11	57886517	0	5	94	2009	1	1
chr2	58313555	0	7	94	2007	1	1
chr2	58392901	0	3	94	2011	1	1
chr2	58459232	0	5	94	2009	1	1
chr14	60194375	1	21	93	1993	1	1
chr11	61537778	0	4	94	2010	1	1
chr11	61548796	2	57	92	1957	1	1
chr5	61676975	0	3	94	2011	1	1
chr5	61772558	0	6	94	2008	1	1
chr5	61832574	0	4	94	2010	1	1
chr14	64580122	0	3	94	2011	1	1
chr14	64593060	0	3	94	2011	1	1
chr14	64593458	0	4	94	2010	1	1
chr14	64604592	3	72	91	1942	1	1
chr14	64626084	0	3	94	2011	1	1
chr14	64653146	0	14	94	2000	1	1
chr14	64680990	0	5	94	2009	1	1
chr14	64682978	0	3	94	2011	1	1
chr14	64685212	1	31	93	1983	1	1
chr14	64688376	0	3	94	2011	1	1
chr14	64688393	0	6	94	2008	1	1
chr14	64691206	0	9	94	2005	1	1
chr14	64694749	3	80	91	1934	1	1
chr14	64727458	0	5	94	2009	1	1
chr14	64749640	0	3	94	2011	1	1
chr11	65294285	0	3	94	2011	1	1
chr11	65304520	0	4	94	2010	1	1
chr11	65305309	0	9	94	2005	1	1
chr11	65305564	0	7	94	2007	1	1
chr11	65314277	0	11	94	2003	1	1
chr11	65350826	0	10	94	2004	1	1
chr11	65351863	0	4	94	2010	1	1
chr11	65352890	0	6	94	2008	1	1
chr11	65352971	0	3	94	2011	1	1
chr11	65357637	0	8	94	2006	1	1
chr11	65384944	0	11	94	2003	1	1
chr11	65385456	0	7	94	2007	1	1
chr11	65385573	0	11	94	2003	1	1
chr11	65386284	0	5	94	2009	1	1
chr11	65386383	0	4	94	2010	1	1
chr11	65386404	0	8	94	2006	1	1
chr11	65387052	0	7	94	2007	1	1
chr11	65387301	0	3	94	2011	1	1
chr11	65394881	0	10	94	2004	1	1
chr11	65403651	4	93	90	1921	1	1
chr11	65404087	0	5	94	2009	1	1
chr11	65414344	0	4	94	2010	1	1
chr11	65418101	0	6	94	2008	1	1
chr8	65494020	0	11	92	2001	1	1
chr8	65494020	0	3	92	2009	1	1
chr11	65547791	0	6	94	2008	1	1
chr11	65562052	0	3	94	2011	1	1
chr8	71068582	0	3	94	2011	1	1
chr8	71068718	0	6	94	2008	1	1
chr1	72748084	0	18	94	1996	1	1
chr14	75052565	0	4	94	2010	1	1
chr14	75052587	0	7	94	2007	1	1
chr14	75150125	0	9	94	2005	1	1
chr14	75151252	0	12	94	2002	1	1
chr14	75230278	0	5	94	2009	1	1
chr14	75265343	0	4	94	2010	1	1
chr14	75276176	0	16	94	1998	1	1
chr14	75277023	0	4	94	2010	1	1
chr14	75376793	0	3	94	2011	1	1
chr14	75385260	0	3	94	2011	1	1
chr14	75470349	0	8	94	2006	1	1
chr14	75509146	0	5	94	2009	1	1
chr14	75513910	0	4	94	2010	1	1
chr14	75515668	1	28	93	1986	1	1
chr14	75537349	0	5	94	2009	1	1
chr14	75538258	0	5	94	2009	1	1
chr14	75538261	0	7	94	2007	1	1
chr14	75590896	0	9	94	2005	1	1
chr13	80911782	0	13	94	2001	1	1
chr7	82580293	0	3	94	2011	1	1
chr7	82583737	0	3	94	2011	1	1
chr7	82584574	0	13	94	2001	1	1
chr7	82997128	0	16	94	1998	1	1
chr2	86693737	0	10	94	2004	1	1
chr2	86716518	0	4	94	2010	1	1
chr2	86831051	0	19	94	1995	1	1
chr2	86831675	0	8	94	2006	1	1
chr2	86831751	0	9	94	2005	1	1
chr2	86850949	0	4	94	2010	1	1
chr5	87485311	0	3	94	2011	1	1
chr5	87493525	0	3	94	2011	1	1
chr11	89028453	0	4	94	2010	1	1
chr5	93076291	0	5	94	2009	1	1
chr13	99109476	0	9	94	200	1	1
chr14	103969503	0	4	94	2010	1	1
chr14	104027410	0	9	94	2005	1	1
chr14	104029378	0	5	94	2009	1	1
chr6	105233073	1	27	93	1987	1	1
chr12	110353261	0	3	94	2011	1	1
chr12	110383141	3	66	91	1948	1	1
chr12	110405122	0	3	94	2011	1	1
chr12	110474070	3	67	91	1947	1	1
chr12	110565250	0	4	94	2010	1	1
chr12	110841437	3	66	91	1948	1	1
chr12	110874376	0	5	94	2009	1	1
chr12	110906720	0	6	94	2008	1	1
chr12	110925718	0	19	94	1995	1	1
chr12	110952892	0	5	94	2009	1	1
chr12	110960196	3	69	91	1945	1	1
chr12	111052219	0	18	94	1996	1	1
chr12	111080097	0	18	94	1996	1	1
chr12	111080154	0	8	94	2006	1	1
chr12	111082836	2	43	92	1971	1	1
chr7	117513445	0	21	94	1993	1	1
chr11	118307316	2	50	92	1964	1	1
chr11	118343378	0	7	94	2007	1	1
chr11	118344600	0	3	94	2011	1	1
chr11	118352769	0	6	94	2008	1	1
chr11	118399392	0	7	94	2007	1	1
chr11	118402869	0	16	94	1998	1	1
chr11	118403069	0	4	94	2010	1	1
chr11	118404784	0	3	94	2011	1	1
chr11	118427727	0	4	94	2010	1	1
chr11	118427747	0	3	94	2011	1	1
chr11	118428463	0	3	94	2011	1	1
chr11	118499077	0	10	94	2004	1	1
chr11	118502670	0	5	94	2009	1	1
chr11	118526583	0	10	94	2004	1	1
chr11	118765283	2	48	92	1966	1	1
chr11	118771747	0	10	94	2004	1	1
chr11	118772287	0	3	94	2011	1	1
chr11	118772516	0	10	94	2004	1	1
chr11	118772825	0	10	94	2004	1	1
chr11	118773404	0	5	94	2009	1	1
chr11	118774002	0	5	94	2009	1	1
chr9	120470884	0	11	94	2003	1	1
chr9	120476694	0	5	94	2009	1	1
chr9	120476906	0	3	94	2011	1	1
chr12	121431382	0	3	94	2011	1	1
chr12	121448918	0	12	94	2002	1	1
chr4	123113428	3	73	91	1941	1	1
chr4	123160682	0	10	94	2004	1	1
chr4	123167847	0	5	94	2009	1	1
chr4	123207867	0	6	94	2008	1	1
chr4	123249392	0	3	94	2011	1	1
chr4	123252539	0	3	94	2011	1	1
chr4	123268859	3	78	91	1936	1	1
chr4	123336536	0	3	94	2011	1	1
chr9	126783426	0	11	94	2003	1	1
chr3	158261981	0	5	94	2009	1	1
chr1	176176089	0	3	94	2011	1	1
chr1	177245370	0	3	94	2011	1	1
chr1	197407736	0	4	94	2010	1	1
chr1	197411409	0	3	94	2011	1	1

## Sheet: SKAT-O Depression DXN
Supplemental Table 2C. EPACTS SKAT-O results for genes within linkage blocks previously associated with MDD. Cases are defined as European individuals with a lifetime diagnosis of depression compared to all other European samples.
MARKER_ID	NS	FRAC_WITH_RARE	NUM_ALL_VARS	NUM_PASS_VARS	NUM_SING_VARS	PVALUE	STAT RHO	Bonferroni Adjusted P value
6:100957344-101296389_ASCC3	1059	0.014164	25	14	13	0.0015965	1	0.360809
13:99109476-99174089_STK24	1059	0.01322	5	5	3	0.0078861	1	1
6:27805753-27806078_HIST1H2AK	1059	0.011331	8	4	2	0.019386	1	1
1:181695277-181727110_CACNA1E	1059	0.10482	15	10	6	0.025205	1	1
12:121416650-121437410_HNF1A	1059	0.068933	17	10	8	0.026758	0.25	1
3:158310254-158322934_MLF1	1059	0.0056657	10	4	2	0.027855	0	1
8:65493403-65494463_BHLHE22	1059	0.05949	28	21	13	0.028486	0	1
12:121458436-121461923_OASL	1059	0.0056657	4	4	2	0.031225	1	1
3:49249233-49294503_CCDC36	1059	0.034939	9	8	4	0.032499	0	1
11:57885990-57886517_OR9I1	1059	0.051936	9	8	2	0.041989	1	1
3:44692564-44701003_ZNF35	1059	0.010387	9	6	3	0.056894	1	1
14:75130740-75151287_AREL1	1059	0.02644	11	10	8	0.057867	1	1
17:27283235-27309034_SEZ6	1059	0.067989	32	22	16	0.059418	0	1
14:103871488-103969503_MARK3	1059	0.016997	14	9	5	0.060846	0	1
14:103986245-103988814_CKB	1059	0.0037771	5	3	2	0.061569	1	1
20:39704896-39729988_TOP1	1059	0.023607	5	5	3	0.068504	1	1
3:44540678-44544063_ZNF852	1059	0.062323	14	10	6	0.075789	0.09	1
12:110819614-110841483_ANAPC7	1059	0.069877	8	5	3	0.081298	1	1
3:44959393-45000901_ZDHHC3	1059	0.082153	10	7	2	0.084085	0.25	1
3:44819642-44893412_KIF15	1059	0.073654	33	26	17	0.093329	1	1
3:157816016-157823681_SHOX2	1059	0.037771	7	6	5	0.097966	0	1
11:65561574-65562686_OVOL1	1059	0.020774	4	4	2	0.10495	0.25	1
6:28093396-28097720_ZSCAN16	1059	0.020774	8	6	3	0.11135	1	1
6:27879112-27879982_OR2B2	1059	0.057602	9	4	2	0.11216	0.5	1
1:176015407-176176101_RFWD2	1059	0.053824	12	11	9	0.11575	0	1
6:27925059-27925849_OR2B6	1059	0.07271	8	7	4	0.12467	0	1
11:65306604-65325325_LTBP3	1059	0.021719	22	13	12	0.13157	0	1
11:118498249-118526591_PHLDB1	1059	0.038716	30	20	10	0.14003	0.25	1
3:44463031-44463302_LINC00694	1059	0.0056657	4	3	2	0.14809	1	1
20:39974502-39987143_LPIN3	1059	0.15864	39	32	19	0.15095	1	1
7:82997017-83119539_SEMA3E	1059	0.027384	12	11	7	0.15197	1	1
3:49455040-49459694_AMT	1059	0.022663	12	9	7	0.15271	0	1
4:2932603-2935648_MFSD10	1059	0.015109	14	10	8	0.15745	1	1
17:27401817-27493883_MYO18A	1059	0.054769	47	32	22	0.16973	1	1
17:27207583-27215973_FLOT2	1059	0.042493	10	8	6	0.18229	1	1
14:75551321-75590896_NEK9	1059	0.082153	17	12	7	0.18378	0	1
14:75470349-75475766_EIF2B2	1059	0.011331	5	4	2	0.18646	1	1
11:57559105-57582908_CTNND1	1059	0.024551	16	11	5	0.18935	0.25	1
3:53324848-53346401_DCP1A	1059	0.017941	13	9	4	0.18981	1	1
6:28251625-28270047_PGBD1	1059	0.16431	25	20	12	0.19607	1	1
6:27840982-27841206_HIST1H4L	1059	0.010387	5	4	2	0.20097	1	1
11:57426996-57428763_CLP1	1059	0.010387	6	5	3	0.20618	1	1
1:8415618-8716321_RERE	1059	0.12653	42	36	19	0.21028	0	1
14:104029307-104056548_APOPT1	1059	0.011331	10	6	3	0.21501	1	1
11:118399344-118401492_TTC36	1059	0.0084986	4	3	2	0.21556	1	1
1:52256206-52344188_NRDC	1059	0.022663	13	9	5	0.21873	1	1
4:41937510-41956181_TMEM33	1059	0.00661	5	5	4	0.23701	1	1
12:110565210-110656018_IFT81	1059	0.07932	14	13	7	0.23971	0	1
17:27233220-27254014_PHF12	1059	0.045326	15	12	8	0.23996	1	1
3:49200297-49201610_CCDC71	1059	0.012276	12	9	6	0.25053	0	1
1:52212387-52253146_OSBPL9	1059	0.020774	10	6	4	0.25469	0	1
4:2906525-2930237_ADD1	1059	0.010387	9	7	4	0.25621	1	1
3:49548008-49570583_DAG1	1059	0.058546	20	19	13	0.25714	0	1
20:44747004-44757566_CD40	1059	0.05288	7	5	1	0.25735	0	1
3:49308630-49314251_C3orf62	1059	0.05288	10	9	4	0.26036	0	1
14:64694749-64749702_ESR2	1059	0.10104	17	14	7	0.26195	1	1
1:67220450-67243024_TCTEX1D1	1059	0.0037771	5	3	2	0.26339	0	1
11:113287683-113295304_DRD2	1059	0.0028329	3	3	3	0.2651	0	1
22:41625715-41635619_CHADL	1059	0.050992	20	13	6	0.27264	1	1
3:44283672-44373397_TOPAZ1	1059	0.08593	31	20	12	0.27475	0	1
11:65408496-65418101_SIPA1	1059	0.03305	24	18	12	0.27568	0	1
12:110370884-110434014_GIT2	1059	0.078376	16	12	4	0.27634	0	1
3:44775962-44776626_ZNF501	1059	0.041549	8	6	3	0.27753	1	1
3:49135441-49142142_QARS	1059	0.023607	13	11	6	0.28353	0	1
3:49158763-49170064_LAMB2	1059	0.24551	47	36	22	0.28756	0	1
12:110341807-110353344_TCHP	1059	0.067044	15	10	3	0.2915	1	1
20:44691234-44699065_NCOA5	1059	0.011331	6	3	1	0.30381	1	1
6:27419165-27435642_ZNF184	1059	0.056657	10	6	2	0.30582	0	1
5:93076291-93077109_POU5F2	1059	0.00661	5	3	2	0.30587	1	1
4:3076603-3240187_HTT	1059	0.20397	66	45	26	0.30663	1	1
11:57480095-57507614_TMX2	1059	0.029273	11	10	6	0.31102	1	1
11:57798432-57799371_OR6Q1	1059	0.017941	14	4	3	0.31415	1	1
14:75230278-75302034_YLPM1	1059	0.05949	47	33	22	0.31609	0	1
14:75537297-75538397_ZC2HC1C	1059	0.023607	13	11	6	0.32187	0.25	1
11:65346846-65359723_EHBP1L1	1059	0.053824	40	26	17	0.32199	0.5	1
3:49059602-49060538_NDUFAF3	1059	0.00661	5	4	2	0.32207	0.5	1
12:110893414-110902920_GPN3	1059	0.0084986	8	7	5	0.32605	0	1
3:49044896-49052598_WDR6	1059	0.035883	29	26	20	0.33144	0	1
1:52498395-52499112_KTI12	1059	0.096317	10	9	6	0.33722	0	1
13:80911281-80911782_SPRY2	1059	0.014164	4	3	2	0.34546	0	1
11:65360489-65363063_KCNK7	1059	0.00661	8	5	3	0.35042	1	1
22:41721842-41752753_ZC3H7B	1059	0.053824	18	17	14	0.35258	0	1
3:53259854-53269087_TKT	1059	0.022663	11	9	4	0.35336	1	1
6:28327371-28331573_ZKSCAN3	1059	0.11898	9	6	2	0.35388	0	1
5:61643910-61677008_KIF2A	1059	0.00661	7	5	4	0.35589	1	1
20:44596207-44599947_ZNF335	1059	0.10765	7	5	3	0.35752	0	1
3:53212506-53226227_PRKCD	1059	0.014164	12	9	7	0.35784	0	1
13:31822094-31903755_B3GLCT	1059	0.082153	8	6	3	0.3594	0	1
11:57440635-57467411_ZDHHC5	1059	0.067989	19	18	9	0.36323	0	1
5:61687817-61699562_DIMT1	1059	0.0047214	5	4	3	0.36383	0	1
11:65545377-65547791_AP5B1	1059	0.037771	24	17	12	0.36806	0	1
12:111052219-111085650_TCTN1	1059	0.083097	18	13	6	0.37206	0	1
11:57369598-57381989_SERPING1	1059	0.0056657	7	5	4	0.37243	1	1
22:41832346-41832989_TOB2	1059	0.014164	8	4	2	0.37788	0	1
3:49067904-49095298_QRICH1	1059	0.0037771	5	4	4	0.38032	0	1
18:52544823-52556537_RAB27B	1059	0.0047214	5	4	3	0.38674	0	1
12:110983831-111020739_PPTC7	1059	0.0047214	4	3	1	0.38807	1	1
2:86682224-86718276_KDM3A	1059	0.030217	20	15	9	0.39121	0	1
6:28294208-28297313_ZSCAN31	1059	0.076487	12	10	4	0.39407	0	1
6:28227217-28228342_NKAPL	1059	0.20019	12	8	3	0.39986	0.25	1
5:61714858-61923066_IPO11	1059	0.049103	15	15	11	0.40544	0	1
18:52585211-52609922_CCDC68	1059	0.15297	11	8	4	0.40547	0	1
11:118625446-118656806_DDX6	1059	0.0047214	5	4	3	0.4057	1	1
18:50432602-51025796_DCC	1059	0.050047	21	17	9	0.40707	0	1
4:42003671-42080310_SLC30A9	1059	0.060434	11	8	6	0.41029	0	1
1:8378173-8403906_SLC45A1	1059	0.011331	13	9	6	0.41581	0	1
11:118769303-118779317_BCL9L	1059	0.048159	34	29	16	0.42165	0	1
11:65340340-65341101_FAM89B	1059	0.0047214	5	4	3	0.4246	1	1
11:118764413-118765320_CXCR5	1059	0.050047	6	5	3	0.42469	0	1
14:60194285-60213139_RTN1	1059	0.024551	9	4	2	0.4295	1	1
6:27782831-27783057_HIST1H2BM	1059	0.0037771	5	4	4	0.43633	1	1
4:2939950-2965028_NOP14	1059	0.05288	33	23	11	0.43745	0	1
18:52899830-53128292_TCF4	1059	0.0047214	7	5	5	0.43841	1	1
17:27380006-27382865_PIPOX	1059	0.0047214	7	5	5	0.44402	0.04	1
20:39989973-39995111_EMILIN3	1059	0.13787	37	32	23	0.44521	1	1
4:3250993-3257507_MSANTD1	1059	0.0037771	4	4	4	0.44565	1	1
20:44637567-44643111_MMP9	1059	0.14825	18	12	5	0.4473	1	1
4:123302179-123350890_ADAD1	1059	0.01322	7	4	1	0.44864	1	1
12:121202870-121248684_SPPL3	1059	0.0037771	4	4	4	0.44917	1	1
3:44598609-44612839_ZKSCAN7	1059	0.038716	22	14	11	0.4561	0	1
12:121148278-121157780_UNC119B	1059	0.0056657	7	5	4	0.45672	0	1
3:48965078-49017907_ARIH2	1059	0.0084986	7	6	4	0.45985	0	1
20:44650474-44685077_SLC12A5	1059	0.10198	10	7	3	0.46429	1	1
12:110450971-110474070_ANKRD13A	1059	0.069877	8	7	4	0.47134	0	1
1:197326066-197446848_CRB1	1059	0.015109	11	10	7	0.47173	0	1
12:111088036-111099246_HVCN1	1059	0.00661	6	5	3	0.4732	0	1
3:44399238-44449163_TCAIM	1059	0.012276	6	6	3	0.47522	1	1
9:120466829-120476906_TLR4	1059	0.031161	22	13	6	0.47678	0	1
7:1855735-2188797_MAD1L1	1059	0.016053	18	13	9	0.4783	0	1
3:44926861-44955174_TGM4	1059	0.1407	27	19	8	0.48546	0	1
3:157839955-158261981_RSRC1	1059	0.015109	7	6	2	0.48799	1	1
18:52258548-52265308_DYNAP	1059	0.038716	8	6	4	0.49153	0	1
11:65421892-65425764_RELA	1059	0.0094429	5	5	4	0.49432	0	1
11:61533522-61548796_MYRF	1059	0.068933	11	10	5	0.49445	0	1
3:49394834-49395711_GPX1	1059	0.0037771	8	5	5	0.49539	0	1
4:2965828-3039233_GRK4	1059	0.11898	19	13	7	0.49678	1	1
1:197479756-197742019_DENND1B	1059	0.014164	14	12	9	0.50056	1	1
11:118402869-118416857_TMEM25	1059	0.029273	11	8	3	0.50312	0	1
11:88911351-89028453_TYR	1059	0.015109	13	10	6	0.50316	1	1
14:104000889-104001025_TRMT61A	1059	0.0047214	6	5	5	0.50652	0.25	1
10:106737133-106802862_SORCS3	1059	0.00661	5	5	3	0.50662	0	1
11:65479757-65486551_KAT5	1059	0.0056657	4	4	2	0.51029	0	1
14:104026334-104028334_BAG5	1059	0.011331	6	4	3	0.51346	0	1
12:110293498-110318113_GLTP	1059	0.0056657	3	3	0	0.51654	0	1
4:42119584-42153965_BEND4	1059	0.060434	6	5	2	0.52158	1	1
12:121164918-121177159_ACADS	1059	0.10009	15	9	7	0.52296	0	1
22:41222615-41252537_ST13	1059	0.0047214	9	5	5	0.52725	0.09	1
16:21689861-21728262_OTOA	1059	0.035883	10	8	4	0.52755	0	1
14:75181627-75200830_FCF1	1059	0.01322	4	4	2	0.5287	1	1
12:110719688-110784210_ATP2A2	1059	0.010387	7	7	3	0.53256	0	1
3:49211765-49213088_KLHDC8B	1059	0.0028329	4	3	3	0.5349	1	1
14:75483796-75516351_MLH3	1059	0.16336	38	28	13	0.5376	1	1
11:30900214-31312364_DCDC1	1059	0.087819	41	28	19	0.53934	0	1
14:75321843-75330435_PROX2	1059	0.028329	13	10	7	0.54075	1	1
6:28116342-28121790_ZKSCAN8	1059	0.13031	14	11	6	0.55629	0	1
22:41650338-41670636_RANGAP1	1059	0.0094429	12	7	5	0.55796	0	1
11:61488321-61511957_DAGLA	1059	0.025496	16	13	9	0.55802	0	1
3:49315775-49372959_USP4	1059	0.040604	29	17	12	0.55854	0	1
2:58276070-58386805_VRK2	1059	0.028329	16	12	7	0.55961	1	1
3:48955903-48956576_ARIH2OS	1059	0.089707	7	7	6	0.56419	0	1
4:41983841-41984968_DCAF4L1	1059	0.0094429	5	5	4	0.56527	0	1
2:86831003-86850978_RNF103	1059	0.090652	15	14	6	0.57527	1	1
3:48789026-48802465_PRKAR2A	1059	0.0056657	4	4	2	0.57761	0	1
12:121442046-121454196_C12orf43	1059	0.022663	14	12	9	0.58672	0	1
7:82390065-82595742_PCLO	1059	0.10576	69	49	30	0.59396	0.5	1
12:110950665-110969388_RAD9B	1059	0.074599	12	7	4	0.59527	0	1
14:75376357-75388183_RPS6KL1	1059	0.01322	16	9	6	0.5982	1	1
7:117501313-117513445_CTTNBP2	1059	0.021719	3	3	2	0.60026	0	1
11:65384944-65404396_PCNX3	1059	0.23135	42	34	16	0.60914	0	1
3:49145895-49156473_USP19	1059	0.028329	25	20	13	0.61057	0	1
22:41513412-41574956_EP300	1059	0.15675	36	30	17	0.61211	1	1
20:40033249-40162203_CHD6	1059	0.13975	36	32	18	0.62011	0	1
12:110906720-110925718_FAM216A	1059	0.030217	9	8	4	0.62383	0	1
17:27225548-27228561_DHRS13	1059	0.0075543	13	7	6	0.62923	0	1
3:49462410-49463404_NICN1	1059	0.036827	4	4	2	0.63208	0	1
8:65509212-65711089_CYP7B1	1059	0.082153	14	11	7	0.63251	0	1
14:75022271-75078538_LTBP2	1059	0.017941	10	8	4	0.64337	0	1
11:57511707-57518573_BTBD18	1059	0.018886	16	13	7	0.64417	0	1
22:41257109-41257964_DNAJB7	1059	0.073654	12	9	3	0.64734	1	1
3:49592096-49701910_BSN	1059	0.18036	97	78	52	0.64996	1	1
1:177199032-177250522_BRINP2	1059	0.017941	19	13	8	0.66009	0	1
20:39766322-39802351_PLCG1	1059	0.01322	17	11	8	0.66072	1	1
11:65366867-65381028_MAP3K11	1059	0.054769	17	13	8	0.66236	1	1
22:41926730-41936787_POLR3H	1059	0.00661	6	5	3	0.66525	0	1
9:126202668-126554901_DENND1A	1059	0.00661	8	7	7	0.66933	0.09	1
6:27834629-27835250_HIST1H1B	1059	0.035883	14	11	4	0.67347	0	1
7:12254552-12271589_TMEM106B	1059	0.040604	8	6	3	0.67535	0	1
6:28212900-28219695_ZKSCAN4	1059	0.01983	10	7	1	0.67738	1	1
6:27368210-27369189_ZNF391	1059	0.011331	10	8	5	0.68792	0	1
13:53616051-53624889_OLFM4	1059	0.061379	10	8	3	0.69528	0	1
17:27400924-27401178_TIAF1	1059	0.041549	8	6	2	0.70084	1	1
11:57472235-57479693_MED19	1059	0.01983	7	7	3	0.70118	1	1
22:41166867-41190551_SLC25A17	1059	0.0084986	9	5	3	0.70187	0	1
3:48725867-48752827_IP6K2	1059	0.090652	16	14	8	0.72573	1	1
14:75348673-75369014_DLST	1059	0.04627	13	10	7	0.7288	1	1
8:71033566-71128902_NCOA2	1059	0.031161	29	23	17	0.74064	0	1
4:123091870-123277001_KIAA1109	1059	0.2153	56	44	25	0.74439	0	1
9:17135259-17394994_CNTLN	1059	0.082153	33	21	11	0.74878	0	1
11:65292630-65305968_SCYL1	1059	0.03966	21	18	9	0.75581	1	1
20:39830896-39833465_ZHX3	1059	0.028329	24	17	11	0.78017	0	1
11:118422526-118430519_IFT46	1059	0.03305	10	9	5	0.78472	1	1
22:41601385-41626190_L3MBTL2	1059	0.011331	14	10	8	0.7989	1	1
3:44670708-44685500_ZNF197;ZNF660-ZNF197	1059	0.011331	14	11	10	0.79896	1	1
6:28194963-28200853_ZSCAN9	1059	0.014164	14	8	5	0.80544	0	1
3:49053296-49055984_DALRD3	1059	0.010387	14	10	9	0.81492	0.09	1
11:118307316-118380746_KMT2A	1059	0.091596	35	28	18	0.82911	1	1
6:28053464-28057232_ZNF165	1059	0.042493	10	6	4	0.83064	0	1
5:87485251-87521639_TMEM161B	1059	0.07271	16	12	7	0.83168	0	1
22:41256712-41322392_XPNPEP3	1059	0.010387	10	8	6	0.83251	0	1
1:67101654-67207072_SGIP1	1059	0.010387	13	8	5	0.86243	0	1
3:49027748-49044290_P4HTM	1059	0.02644	10	8	4	0.89604	0	1
14:64574276-64692222_SYNE2	1059	0.28895	89	63	31	0.92374	0	1
13:99092246-99092998_FARP1	1059	0.021719	3	3	1	1	NA	1
3:44794881-44803078_KIAA1143	1059	0.095373	5	4	1	1	NA	1
14:104129099-104166994_KLC1	1059	0.058546	5	4	2	1	NA	1
16:21654892-21658734_IGSF6	1059	0.030217	5	4	2	1	NA	1
1:52492975-52520741_TXNDC12	1059	0.01983	7	4	2	1	NA	1
6:105231972-105307515_HACE1	1059	0.032106	6	4	2	1	NA	1
6:28240525-28244756_ZSCAN26	1059	0.012276	5	4	2	1	NA	1
3:44635894-44636407_ZNF660	1059	0.01983	7	4	3	1	NA	1
8:70978499-70981995_PRDM14	1059	0.012276	7	5	3	1	NA	1
2:58386928-58468445_FANCL	1059	0.023607	10	10	4	1	1	1
5:61875747-61876779_LRRC70	1059	0.071766	9	7	5	1	0	1
22:41865176-41920866_ACO2	1059	0.023607	8	8	5	1	0	1
3:44762392-44763822_ZNF502	1059	0.022663	14	11	6	1	NA	1
3:44488293-44496977_ZNF445	1059	0.086874	22	19	13	1	NA	1

## Sheet: Exact Test Depression DXN
Supplemental Table 2D. Exact Test results testing the association of rare non-silent variants between European individuals diagnosed with depression within their lifetimes compared to all other European samples
Chromosome	Base Pair	Fischer's Exact Test	Bonferroni Adjusted P value
chr8	65493664	0.00516521	1
chr17	27284413	0.0100826	1
chr14	103969253	0.0225717	1
chr3	49293819	0.0227408	1
chr3	44974433	0.0267259	1
chr13	99109476	0.0276974	1
chr3	49308804	0.0370619	1
chr3	49548225	0.0370619	1
chr17	27308971	0.0388493	1
chr3	44856506	0.0411251	1
chr12	121416864	0.0429278	1
chr4	3076657	0.0533674	1
chr3	44540766	0.0536523	1
chr1	52499099	0.0543812	1
chr12	111080167	0.0543812	1
chr3	49051059	0.0543812	1
chr3	53326467	0.0543812	1
chr14	64688376	0.0543812	1
chr3	49170064	0.057614	1
chr12	110605745	0.0612233	1
chr2	86769377	0.0635217	1
chr20	40079594	0.0635217	1
chr20	44755376	0.0695614	1
chr20	39974624	0.0749601	1
chr1	8421186	0.0754122	1
chr14	75151252	0.0771012	1
chr11	65561574	0.080255	1
chr3	157823581	0.0806873	1
chr1	176175819	0.0864943	1
chr3	44286015	0.0875287	1
chr3	44948491	0.0912643	1
chr17	27239701	0.0912643	1
chr6	27805975	0.0912643	1
chr6	28295310	0.0912643	1
chr11	65416867	0.0912643	1
chr6	28331094	0.0924864	1
chr1	8421875	0.0986798	1
chr3	49135441	0.0986798	1
chr3	49166098	0.0986798	1
chr3	49694230	0.0986798	1
chr14	64701763	0.0986798	1
chr12	110841437	0.11289	1
chr6	27834877	0.123048	1
chr11	57559105	0.123048	1
chr1	8420563	0.12438	1
chr6	27879551	0.126687	1
chr6	27925827	0.126687	1
chr11	65403651	0.137357	1
chr6	28264717	0.140948	1
chr12	111070349	0.149418	1
chr3	48732733	0.149418	1
chr14	75537349	0.149418	1
chr3	49456758	0.14968	1
chr6	28294208	0.14968	1
chr6	27925629	0.149769	1
chr14	75276176	0.153999	1
chr13	31848718	0.153999	1
chr9	17273754	0.158157	1
chr14	64676751	0.158157	1
chr4	2943419	0.158157	1
chr11	65350826	0.158157	1
chr11	118499077	0.158157	1
chr11	118526583	0.158157	1
chr11	57886280	0.161936	1
chr3	49158763	0.170685	1
chr5	61772530	0.172076	1
chr6	27420048	0.17871	1
chr20	39704896	0.188079	1
chr4	123192240	0.190389	1
chr4	123268859	0.191834	1
chr18	50848468	0.195861	1
chr7	82451900	0.203897	1
chr5	87502292	0.205419	1
chr17	27208326	0.218301	1
chr3	44286631	0.235448	1
chr6	27435642	0.235448	1
chr20	44637678	0.237624	1
chr1	52231560	0.251999	1
chr6	28097495	0.251999	1
chr9	17135270	0.260047	1
chr14	64867522	0.260047	1
chr14	75190002	0.260047	1
chr14	75558152	0.261008	1
chr18	50683873	0.266992	1
chr11	31123752	0.266992	1
chr22	41257877	0.266992	1
chr14	75515101	0.272043	1
chr14	75558163	0.272043	1
chr18	52605279	0.283258	1
chr11	118402869	0.285705	1
chr11	57464253	0.298911	1
chr11	118307316	0.311167	1
chr20	40162062	0.316024	1
chr3	44935105	0.316308	1
chr8	70981539	0.316308	1
chr11	65357637	0.316308	1
chr18	52265059	0.325459	1
chr20	40049579	0.350416	1
chr17	27287531	0.359307	1
chr18	52586545	0.367611	1
chr12	111072248	0.367731	1
chr3	44852353	0.367731	1
chr3	48916850	0.367731	1
chr3	49004558	0.367731	1
chr3	49060357	0.367731	1
chr16	21658498	0.367731	1
chr17	27400924	0.367731	1
chr6	27368331	0.367731	1
chr6	27834946	0.367731	1
chr20	39831546	0.367731	1
chr20	39833403	0.367731	1
chr20	39977300	0.367731	1
chr14	64682978	0.367731	1
chr14	64749640	0.367731	1
chr4	3076749	0.367731	1
chr4	3174845	0.367731	1
chr4	41956181	0.367731	1
chr4	123269754	0.367731	1
chr4	123336536	0.367731	1
chr8	65494014	0.367731	1
chr8	65509264	0.367731	1
chr8	71068582	0.367731	1
chr11	57457659	0.367731	1
chr11	57512690	0.367731	1
chr11	57561488	0.367731	1
chr11	65373284	0.367731	1
chr11	65387301	0.367731	1
chr11	118344600	0.367731	1
chr11	118772287	0.367731	1
chr22	41166867	0.367731	1
chr22	41188627	0.367731	1
chr22	41545900	0.367731	1
chr22	41650338	0.367731	1
chr4	3076665	0.370713	1
chr3	44762392	0.371526	1
chr6	28219695	0.371526	1
chr6	28240525	0.371526	1
chr20	39983372	0.371526	1
chr20	44692202	0.371526	1
chr14	64687305	0.371526	1
chr14	64688390	0.371526	1
chr11	57479507	0.371526	1
chr11	65305309	0.371526	1
chr2	86693737	0.374505	1
chr18	50592531	0.374505	1
chr9	120470884	0.381419	1
chr9	126783426	0.381419	1
chr20	44637635	0.381419	1
chr11	65314277	0.381419	1
chr11	65384944	0.381419	1
chr11	65385573	0.381419	1
chr3	44488293	0.385412	1
chr8	65527669	0.400776	1
chr11	65404018	0.412086	1
chr11	118765283	0.412364	1
chr3	44843459	0.412721	1
chr4	2990487	0.412721	1
chr13	53624889	0.414486	1
chr6	28227217	0.434692	1
chr6	28297279	0.434692	1
chr4	3076666	0.436755	1
chr1	52269601	0.457414	1
chr3	44285446	0.457414	1
chr3	44286384	0.457414	1
chr3	44402954	0.457414	1
chr3	44438301	0.457414	1
chr3	44463302	0.457414	1
chr3	44700420	0.457414	1
chr3	44803004	0.457414	1
chr3	49308630	0.457414	1
chr17	27212892	0.457414	1
chr17	27233280	0.457414	1
chr6	28251786	0.457414	1
chr6	105239465	0.457414	1
chr20	39831407	0.457414	1
chr20	39981502	0.457414	1
chr20	44640275	0.457414	1
chr14	64593458	0.457414	1
chr14	75265343	0.457414	1
chr11	65304520	0.457414	1
chr11	65351863	0.457414	1
chr11	65414344	0.457414	1
chr11	89028453	0.457414	1
chr11	118403069	0.457414	1
chr11	118427727	0.457414	1
chr11	118513078	0.457414	1
chr4	3076639	0.459508	1
chr22	41736090	0.465256	1
chr20	39978998	0.476545	1
chr20	39990377	0.476545	1
chr3	44776091	0.478006	1
chr12	110383141	0.48077	1
chr12	110474070	0.484286	1
chr1	52520740	0.486319	1
chr12	110960196	0.494199	1
chr12	111052219	0.497041	1
chr12	111080097	0.497041	1
chr3	44943164	0.503381	1
chr7	117513445	0.52521	1
chr20	44757524	0.52521	1
chr1	8421096	0.534413	1
chr9	120476694	0.534413	1
chr12	110874376	0.534413	1
chr3	44905782	0.534413	1
chr3	44974434	0.534413	1
chr3	157839955	0.534413	1
chr2	58459232	0.534413	1
chr6	28200820	0.534413	1
chr20	44639599	0.534413	1
chr14	64680990	0.534413	1
chr14	75181627	0.534413	1
chr14	75230278	0.534413	1
chr14	75509146	0.534413	1
chr4	3221998	0.534413	1
chr8	65493627	0.534413	1
chr11	57479666	0.534413	1
chr11	65386284	0.534413	1
chr11	65404087	0.534413	1
chr11	118343684	0.534413	1
chr22	41574892	0.534413	1
chr9	17394994	0.539745	1
chr14	60194375	0.539745	1
chr20	44637624	0.539964	1
chr6	28264681	0.548066	1
chr6	28269407	0.548066	1
chr16	21689879	0.556102	1
chr12	110352361	0.563202	1
chr6	28120944	0.563373	1
chr4	42020142	0.565197	1
chr1	8716321	0.568467	1
chr3	44612839	0.568467	1
chr20	39974502	0.568467	1
chr14	64580075	0.568467	1
chr17	27576202	0.577422	1
chr6	28331573	0.582526	1
chr20	40049586	0.582526	1
chr20	40049873	0.582526	1
chr20	40050314	0.582526	1
chr4	3005964	0.58337	1
chr3	49548226	0.592283	1
chr20	40045231	0.592283	1
chr13	53617309	0.592283	1
chr5	61772558	0.600516	1
chr3	44828059	0.600516	1
chr14	64688393	0.600516	1
chr4	3144528	0.600516	1
chr4	41984395	0.600516	1
chr4	123207867	0.600516	1
chr11	65299080	0.600516	1
chr11	65357226	0.600516	1
chr11	65425764	0.600516	1
chr11	118352769	0.600516	1
chr3	49142142	0.602786	1
chr16	21728261	0.602786	1
chr17	27424356	0.602786	1
chr6	27840982	0.602786	1
chr11	57428280	0.602786	1
chr11	65305564	0.602786	1
chr11	65385456	0.602786	1
chr11	118399392	0.602786	1
chr22	41574383	0.603101	1
chr9	17298291	0.61034	1
chr12	111080154	0.61034	1
chr3	49044932	0.61034	1
chr20	39990371	0.61034	1
chr14	75470349	0.61034	1
chr22	41742139	0.61034	1
chr14	64685212	0.612965	1
chr14	64604592	0.613777	1
chr1	52257317	0.623751	1
chr20	40049450	0.623751	1
chr14	64691206	0.623751	1
chr14	75590896	0.623751	1
chr22	41574510	0.623751	1
chr7	12263971	0.629996	1
chr3	44762859	0.641215	1
chr17	27425854	0.641215	1
chr14	75330306	0.641215	1
chr11	118771747	0.641215	1
chr11	118772516	0.641215	1
chr11	118772825	0.641215	1
chr3	49689642	0.648954	1
chr14	64596823	0.648954	1
chr11	65366882	0.648954	1
chr6	28227993	0.661316	1
chr11	65394881	0.661316	1
chr3	49166460	0.665159	1
chr3	49691434	0.682958	1
chr2	58276070	0.682958	1
chr14	75329318	0.682958	1
chr22	41542780	0.682958	1
chr3	53269087	0.705301	1
chr11	61511794	0.705301	1
chr14	64653146	0.706981	1
chr14	75513826	0.706981	1
chr14	75514138	0.706981	1
chr11	57886442	0.706981	1
chr11	61548796	0.708146	1
chr14	75513934	0.709787	1
chr7	82997128	0.715327	1
chr3	49700582	0.715327	1
chr11	57799281	0.715327	1
chr1	8716306	0.72311	1
chr5	61876773	0.732191	1
chr1	72748084	0.732681	1
chr3	44636278	0.732681	1
chr3	49039984	0.732681	1
chr3	49321424	0.732681	1
chr6	28297090	0.732681	1
chr22	41513727	0.732681	1
chr4	123113428	0.736863	1
chr12	110925718	0.743628	1
chr2	86831051	0.743628	1
chr11	118425758	0.755584	1
chr22	41546158	0.755584	1
chr13	99092998	0.755584	1
chr6	28294499	0.756982	1
chr14	64588825	0.761593	1
chr4	3148653	0.761787	1
chr3	49162583	0.76773	1
chr3	49698115	0.771963	1
chr17	27238135	0.778799	1
chr16	21654892	0.786478	1
chr11	30921166	0.788613	1
chr14	75515668	0.790653	1
chr3	49462410	0.808994	1
chr22	41634087	0.811044	1
chr14	75360066	0.813259	1
chr5	87485813	0.823835	1
chr22	41257393	0.823835	1
chr2	86850978	0.826354	1
chr12	110566907	0.837247	1
chr14	104166994	0.850717	1
chr3	48732846	0.854749	1
chr13	31891743	0.858429	1
chr4	123171659	0.862648	1
chr20	44642406	0.875728	1
chr3	44794881	0.882868	1
chr1	8419868	1	1
chr1	8482797	1	1
chr1	8616562	1	1
chr1	52212387	1	1
chr1	52276000	1	1
chr1	52498841	1	1
chr1	52499070	1	1
chr1	52520741	1	1
chr1	176176089	1	1
chr1	177245370	1	1
chr1	197407736	1	1
chr1	197411409	1	1
chr9	17166843	1	1
chr9	17273800	1	1
chr9	120476906	1	1
chr5	61676975	1	1
chr5	61832574	1	1
chr5	87485311	1	1
chr5	87493525	1	1
chr5	93076291	1	1
chr12	110353261	1	1
chr12	110405122	1	1
chr12	110565250	1	1
chr12	110906720	1	1
chr12	110952892	1	1
chr12	111082836	1	1
chr12	121431382	1	1
chr12	121448918	1	1
chr7	82580293	1	1
chr7	82581488	1	1
chr7	82583737	1	1
chr7	82584574	1	1
chr19	30935200	1	1
chr3	44284791	1	1
chr3	44488656	1	1
chr3	44489894	1	1
chr3	44611759	1	1
chr3	44763822	1	1
chr3	44794955	1	1
chr3	44879843	1	1
chr3	44943088	1	1
chr3	44951650	1	1
chr3	44955078	1	1
chr3	44955174	1	1
chr3	44959478	1	1
chr3	44974685	1	1
chr3	45000736	1	1
chr3	48726170	1	1
chr3	48896001	1	1
chr3	48956257	1	1
chr3	49050499	1	1
chr3	49137043	1	1
chr3	49149151	1	1
chr3	49160626	1	1
chr3	49160671	1	1
chr3	49200971	1	1
chr3	49201053	1	1
chr3	49249233	1	1
chr3	49313882	1	1
chr3	49314110	1	1
chr3	49335993	1	1
chr3	49339833	1	1
chr3	49450535	1	1
chr3	49462856	1	1
chr3	49592096	1	1
chr3	49662566	1	1
chr3	49679930	1	1
chr3	49680130	1	1
chr3	49698910	1	1
chr3	49699197	1	1
chr3	53222767	1	1
chr3	53223210	1	1
chr3	53267183	1	1
chr3	53269028	1	1
chr3	53326488	1	1
chr3	53326592	1	1
chr3	158261981	1	1
chr2	58313555	1	1
chr2	58386928	1	1
chr2	58392901	1	1
chr2	86702098	1	1
chr2	86716518	1	1
chr2	86831675	1	1
chr2	86831751	1	1
chr2	86850949	1	1
chr17	27286422	1	1
chr17	27401009	1	1
chr17	27401010	1	1
chr17	27401105	1	1
chr17	27421108	1	1
chr17	27438782	1	1
chr17	27446423	1	1
chr6	27420698	1	1
chr6	27835135	1	1
chr6	27835226	1	1
chr6	28053464	1	1
chr6	28056646	1	1
chr6	28121032	1	1
chr6	28200532	1	1
chr6	28212900	1	1
chr6	28254862	1	1
chr6	28268667	1	1
chr6	28269416	1	1
chr6	28327608	1	1
chr6	28331111	1	1
chr6	105233073	1	1
chr20	39833324	1	1
chr20	39976284	1	1
chr20	39978452	1	1
chr20	39983321	1	1
chr20	39990833	1	1
chr20	39990951	1	1
chr20	39995111	1	1
chr20	40040870	1	1
chr20	40053863	1	1
chr20	44596262	1	1
chr20	44639905	1	1
chr20	44751363	1	1
chr20	44756823	1	1
chr14	64580122	1	1
chr14	64593060	1	1
chr14	64625344	1	1
chr14	64626084	1	1
chr14	64633984	1	1
chr14	64687258	1	1
chr14	64694749	1	1
chr14	64727458	1	1
chr14	75052565	1	1
chr14	75052587	1	1
chr14	75150125	1	1
chr14	75230625	1	1
chr14	75277023	1	1
chr14	75376793	1	1
chr14	75385260	1	1
chr14	75513463	1	1
chr14	75513910	1	1
chr14	75514489	1	1
chr14	75538258	1	1
chr14	75538261	1	1
chr14	103969503	1	1
chr14	104027410	1	1
chr14	104029378	1	1
chr4	2906732	1	1
chr4	2910308	1	1
chr4	2933646	1	1
chr4	2934118	1	1
chr4	2941317	1	1
chr4	2946920	1	1
chr4	2951822	1	1
chr4	2956251	1	1
chr4	3031016	1	1
chr4	3037213	1	1
chr4	3109095	1	1
chr4	3132038	1	1
chr4	3133113	1	1
chr4	3148624	1	1
chr4	3189510	1	1
chr4	42122289	1	1
chr4	42145806	1	1
chr4	123160682	1	1
chr4	123167847	1	1
chr4	123249392	1	1
chr4	123252539	1	1
chr4	123302255	1	1
chr8	65494020	1	1
chr8	65494020	1	1
chr8	71068718	1	1
chr11	30932903	1	1
chr11	30938459	1	1
chr11	30953348	1	1
chr11	57466692	1	1
chr11	57480095	1	1
chr11	57480232	1	1
chr11	57480270	1	1
chr11	57582878	1	1
chr11	57885990	1	1
chr11	57886517	1	1
chr11	61537778	1	1
chr11	65294285	1	1
chr11	65352890	1	1
chr11	65352971	1	1
chr11	65386383	1	1
chr11	65386404	1	1
chr11	65387052	1	1
chr11	65418101	1	1
chr11	65546763	1	1
chr11	65547791	1	1
chr11	65562052	1	1
chr11	118343378	1	1
chr11	118404784	1	1
chr11	118427747	1	1
chr11	118428463	1	1
chr11	118502670	1	1
chr11	118773404	1	1
chr11	118774002	1	1
chr22	41257566	1	1
chr22	41257815	1	1
chr22	41257834	1	1
chr22	41303615	1	1
chr22	41522003	1	1
chr22	41546139	1	1
chr22	41574340	1	1
chr22	41631250	1	1
chr22	41631282	1	1
chr22	41832485	1	1
chr22	41903841	1	1
chr22	41911805	1	1
chr13	53624373	1	1
chr13	80911782	1	1

## Sheet: SKAT-O High Symptoms
Supplemental Table 2E. EPACTS SKAT-O results for genes within linkage blocks previously associated with MDD. Cases are defined as European individuals with the highest amount of symptoms (symptoms = 9) compared to all other European samples.
MARKER_ID	NS	FRAC_WITH_RARE	NUM_ALL_VARS	NUM_PASS_VARS	NUM_SING_VARS	PVALUE	STAT RHO	Bonferroni Adjusted P value
18:52585211-52609922_CCDC68	1057	0.15232	11	8	4	0.0020522	0.5	0.463797
6:27805753-27806078_HIST1H2AK	1057	0.011353	8	4	2	0.0080566	1	1
6:100957344-101296389_ASCC3	1057	0.014191	25	14	13	0.0097641	1	1
4:2939950-2965028_NOP14	1057	0.053926	33	23	11	0.016846	1	1
3:49059602-49060538_NDUFAF3	1057	0.0066225	5	4	2	0.018192	1	1
18:52258548-52265308_DYNAP	1057	0.038789	8	6	4	0.019392	0	1
4:123302179-123350890_ADAD1	1057	0.013245	7	4	1	0.027074	1	1
3:49135441-49142142_QARS	1057	0.023652	13	11	6	0.027096	1	1
20:39704896-39729988_TOP1	1057	0.023652	5	5	3	0.03628	1	1
7:1855735-2188797_MAD1L1	1057	0.016083	18	13	9	0.043687	0	1
3:48955903-48956576_ARIH2OS	1057	0.089877	7	7	6	0.050027	1	1
3:44463031-44463302_LINC00694	1057	0.0056764	4	3	2	0.050491	0	1
3:49145895-49156473_USP19	1057	0.028382	25	20	13	0.052221	0.5	1
14:103986245-103988814_CKB	1057	0.0037843	5	3	2	0.052506	0	1
4:3076603-3240187_HTT	1057	0.20435	66	45	26	0.055953	0.5	1
6:28227217-28228342_NKAPL	1057	0.20057	12	8	3	0.056704	0.5	1
14:75483796-75516351_MLH3	1057	0.16272	38	28	13	0.061875	1	1
8:65493403-65494463_BHLHE22	1057	0.059603	28	21	13	0.07797	0.5	1
9:126202668-126554901_DENND1A	1057	0.0066225	8	7	7	0.083129	0	1
12:121458436-121461923_OASL	1057	0.0056764	4	4	2	0.08552	0	1
13:99092246-99092998_FARP1	1057	0.02176	3	3	1	0.093417	0	1
3:48725867-48752827_IP6K2	1057	0.091769	16	14	8	0.095234	0	1
11:30900214-31312364_DCDC1	1057	0.087985	41	28	18	0.11619	0	1
3:158310254-158322934_MLF1	1057	0.0056764	10	4	2	0.11907	1	1
11:65306604-65325325_LTBP3	1057	0.02176	22	13	12	0.12259	0	1
6:27879112-27879982_OR2B2	1057	0.057711	9	4	2	0.12313	0	1
3:49394834-49395711_GPX1	1057	0.0037843	8	5	5	0.12941	0	1
4:41983841-41984968_DCAF4L1	1057	0.0094607	5	5	4	0.13218	0	1
14:104026334-104028334_BAG5	1057	0.011353	6	4	3	0.13589	0	1
17:27207583-27215973_FLOT2	1057	0.041627	10	7	5	0.13618	0	1
14:75130740-75151287_AREL1	1057	0.02649	11	10	8	0.14234	0	1
11:61533522-61548796_MYRF	1057	0.069063	11	10	5	0.14331	0	1
12:110565210-110656018_IFT81	1057	0.07947	14	13	7	0.14444	1	1
6:28327371-28331573_ZKSCAN3	1057	0.11921	9	6	2	0.14692	0.5	1
6:28093396-28097720_ZSCAN16	1057	0.020814	8	6	3	0.15415	1	1
5:61875747-61876779_LRRC70	1057	0.070956	9	7	5	0.15798	0	1
22:41865176-41920866_ACO2	1057	0.023652	8	8	5	0.16045	0	1
22:41832346-41832989_TOB2	1057	0.013245	8	4	2	0.17068	0	1
12:121416650-121437410_HNF1A	1057	0.069063	17	10	8	0.17847	1	1
6:28194963-28200853_ZSCAN9	1057	0.014191	14	8	5	0.18132	0	1
20:40033249-40162203_CHD6	1057	0.13907	36	32	18	0.18257	0.25	1
22:41601385-41626190_L3MBTL2	1057	0.011353	14	10	8	0.18341	0	1
22:41513412-41574956_EP300	1057	0.15705	36	30	17	0.18608	0	1
12:110893414-110902920_GPN3	1057	0.0085147	8	7	5	0.18663	0	1
3:44926861-44955174_TGM4	1057	0.14096	27	19	8	0.18856	1	1
12:121164918-121177159_ACADS	1057	0.10028	15	9	7	0.19246	0	1
22:41166867-41190551_SLC25A17	1057	0.0094607	9	6	4	0.19738	1	1
3:49249233-49294503_CCDC36	1057	0.035005	9	8	4	0.20172	0	1
3:49158763-49170064_LAMB2	1057	0.24409	47	35	21	0.20219	0	1
11:118402869-118416857_TMEM25	1057	0.029328	11	8	3	0.20478	0	1
11:57440635-57467411_ZDHHC5	1057	0.068117	19	18	9	0.20639	0	1
3:49548008-49570583_DAG1	1057	0.058657	20	19	13	0.2069	0.5	1
12:110450971-110474070_ANKRD13A	1057	0.070009	8	7	4	0.21016	0	1
14:75181627-75200830_FCF1	1057	0.013245	4	4	2	0.21157	0	1
3:49308630-49314251_C3orf62	1057	0.05298	10	9	4	0.21166	0	1
3:44399238-44449163_TCAIM	1057	0.012299	6	6	3	0.21469	0	1
3:53259854-53269087_TKT	1057	0.022706	11	9	4	0.21608	0	1
6:27925059-27925849_OR2B6	1057	0.070956	8	7	4	0.22514	0	1
12:110906720-110925718_FAM216A	1057	0.030274	9	8	4	0.22605	0	1
11:118498249-118526591_PHLDB1	1057	0.038789	30	20	10	0.23001	1	1
5:61714858-61923066_IPO11	1057	0.04825	15	14	10	0.23192	0	1
3:49462410-49463404_NICN1	1057	0.036897	4	4	2	0.23244	0	1
17:27400924-27401178_TIAF1	1057	0.041627	8	6	2	0.23352	1	1
6:28240525-28244756_ZSCAN26	1057	0.012299	5	4	2	0.23558	1	1
20:44650474-44685077_SLC12A5	1057	0.0075686	10	6	3	0.24035	0	1
14:75230278-75302034_YLPM1	1057	0.057711	47	33	22	0.24785	1	1
3:44775962-44776626_ZNF501	1057	0.041627	8	6	3	0.24922	0	1
3:53324848-53346401_DCP1A	1057	0.017975	13	9	4	0.25494	0	1
4:42119584-42153965_BEND4	1057	0.059603	6	5	2	0.25746	0	1
6:28053464-28057232_ZNF165	1057	0.042573	10	6	4	0.25892	0	1
12:121442046-121454196_C12orf43	1057	0.022706	14	12	9	0.259	0	1
16:21654892-21658734_IGSF6	1057	0.03122	5	4	2	0.25968	1	1
12:110341807-110353344_TCHP	1057	0.067171	15	10	3	0.26149	1	1
20:39766322-39802351_PLCG1	1057	0.013245	17	11	8	0.26155	0	1
4:2906525-2930237_ADD1	1057	0.010407	9	7	4	0.26263	0	1
14:75022271-75078538_LTBP2	1057	0.017975	10	8	4	0.26512	0	1
3:44819642-44893412_KIF15	1057	0.07474	33	26	17	0.26639	0	1
11:118769303-118779317_BCL9L	1057	0.04825	34	29	16	0.27081	1	1
9:120466829-120476906_TLR4	1057	0.03122	22	13	6	0.27513	1	1
11:57798432-57799371_OR6Q1	1057	0.017975	14	4	3	0.27573	1	1
20:39830896-39833465_ZHX3	1057	0.027436	24	16	10	0.27831	0.5	1
13:99109476-99174089_STK24	1057	0.013245	5	5	3	0.28895	0	1
6:105231972-105307515_HACE1	1057	0.032167	6	4	2	0.29354	1	1
11:65346846-65359723_EHBP1L1	1057	0.054872	40	26	17	0.29446	0	1
1:177199032-177250522_BRINP2	1057	0.017975	19	13	8	0.29515	0.5	1
2:86682224-86718276_KDM3A	1057	0.030274	20	15	9	0.29821	1	1
7:12254552-12271589_TMEM106B	1057	0.040681	8	6	3	0.29855	1	1
11:118422526-118430519_IFT46	1057	0.033113	10	9	5	0.29902	1	1
11:118399344-118401492_TTC36	1057	0.0085147	4	3	2	0.30838	0	1
7:117501313-117513445_CTTNBP2	1057	0.02176	3	3	2	0.30941	1	1
3:44540678-44544063_ZNF852	1057	0.062441	14	10	6	0.31959	1	1
16:21689861-21728262_OTOA	1057	0.035951	10	8	4	0.32099	1	1
18:50432602-51025796_DCC	1057	0.050142	21	17	9	0.32663	1	1
3:53212506-53226227_PRKCD	1057	0.014191	12	9	7	0.3305	0	1
3:49455040-49459694_AMT	1057	0.022706	12	9	7	0.33179	1	1
8:65509212-65711089_CYP7B1	1057	0.082308	14	11	7	0.33353	1	1
20:44637567-44643111_MMP9	1057	0.14948	18	12	5	0.33498	1	1
14:75537297-75538397_ZC2HC1C	1057	0.023652	13	11	6	0.33531	1	1
14:64694749-64749702_ESR2	1057	0.10123	17	14	7	0.33744	1	1
11:65408496-65418101_SIPA1	1057	0.033113	24	18	12	0.33951	0.5	1
14:60194285-60213139_RTN1	1057	0.024598	9	4	2	0.34041	1	1
9:17135259-17394994_CNTLN	1057	0.082308	33	21	11	0.34225	1	1
8:71033566-71128902_NCOA2	1057	0.030274	29	22	16	0.34232	1	1
1:181695277-181727110_CACNA1E	1057	0.10501	15	10	6	0.34937	1	1
3:44762392-44763822_ZNF502	1057	0.022706	14	11	6	0.35126	1	1
3:44598609-44612839_ZKSCAN7	1057	0.038789	22	14	11	0.35563	0	1
2:58386928-58468445_FANCL	1057	0.023652	10	10	4	0.35787	1	1
20:44596207-44599947_ZNF335	1057	0.10785	7	5	3	0.36142	1	1
1:52212387-52253146_OSBPL9	1057	0.020814	10	6	4	0.36423	1	1
11:57559105-57582908_CTNND1	1057	0.025544	16	11	5	0.36465	1	1
4:2965828-3039233_GRK4	1057	0.12015	19	13	7	0.36735	0	1
3:49315775-49372959_USP4	1057	0.040681	29	17	12	0.36975	0	1
2:58276070-58386805_VRK2	1057	0.028382	16	12	7	0.36985	1	1
12:110819614-110841483_ANAPC7	1057	0.070956	8	5	3	0.37098	1	1
3:44635894-44636407_ZNF660	1057	0.019868	7	4	3	0.38003	1	1
11:57480095-57507614_TMX2	1057	0.029328	11	10	6	0.38411	1	1
3:44794881-44803078_KIAA1143	1057	0.095553	5	4	1	0.3865	0	1
1:52256206-52344188_NRDC	1057	0.022706	13	9	5	0.3888	1	1
3:49027748-49044290_P4HTM	1057	0.02649	10	8	4	0.39304	1	1
3:49592096-49701910_BSN	1057	0.17975	97	77	51	0.39843	0	1
12:110950665-110969388_RAD9B	1057	0.07474	12	7	4	0.40346	1	1
12:111052219-111085650_TCTN1	1057	0.082308	18	13	6	0.40972	0	1
13:31822094-31903755_B3GLCT	1057	0.082308	8	6	3	0.41465	1	1
6:28212900-28219695_ZKSCAN4	1057	0.019868	10	7	1	0.41521	0.5	1
13:80911281-80911782_SPRY2	1057	0.014191	4	3	2	0.41545	1	1
11:57472235-57479693_MED19	1057	0.019868	7	7	3	0.41839	1	1
17:27380006-27382865_PIPOX	1057	0.0047304	7	5	5	0.42709	1	1
7:82997017-83119539_SEMA3E	1057	0.027436	12	11	7	0.43231	1	1
5:87485251-87521639_TMEM161B	1057	0.071902	16	12	7	0.43324	1	1
12:110370884-110434014_GIT2	1057	0.078524	16	12	4	0.44766	0	1
11:65384944-65404396_PCNX3	1057	0.2299	42	34	16	0.45658	0	1
11:57511707-57518573_BTBD18	1057	0.018921	16	13	7	0.45905	0	1
1:197479756-197742019_DENND1B	1057	0.014191	14	12	9	0.45944	1	1
1:52498395-52499112_KTI12	1057	0.18165	10	10	6	0.46316	0	1
18:52544823-52556537_RAB27B	1057	0.0047304	5	4	3	0.46326	1	1
3:157839955-158261981_RSRC1	1057	0.015137	7	6	2	0.47115	1	1
20:44747004-44757566_CD40	1057	0.054872	7	6	2	0.47376	1	1
11:57426996-57428763_CLP1	1057	0.010407	6	5	3	0.48192	1	1
14:104029307-104056548_APOPT1	1057	0.011353	10	6	3	0.49492	1	1
1:67220450-67243024_TCTEX1D1	1057	0.0037843	5	3	2	0.49579	1	1
14:103871488-103969503_MARK3	1057	0.017975	14	10	6	0.49876	0	1
1:52492975-52520741_TXNDC12	1057	0.019868	7	4	2	0.50118	0	1
12:110983831-111020739_PPTC7	1057	0.0047304	4	3	1	0.50273	1	1
18:52899830-53128292_TCF4	1057	0.0047304	7	5	5	0.50469	1	1
14:104129099-104166994_KLC1	1057	0.058657	5	4	2	0.50948	0	1
3:44959393-45000901_ZDHHC3	1057	0.082308	10	7	2	0.50987	1	1
7:82390065-82595742_PCLO	1057	0.10501	69	50	31	0.51741	0	1
3:44692564-44701003_ZNF35	1057	0.010407	9	6	3	0.51808	1	1
3:49211765-49213088_KLHDC8B	1057	0.0028382	4	3	3	0.52084	1	1
3:49200297-49201610_CCDC71	1057	0.012299	12	9	6	0.52207	1	1
1:197326066-197446848_CRB1	1057	0.015137	11	10	7	0.52516	1	1
14:75470349-75475766_EIF2B2	1057	0.011353	5	4	2	0.52827	1	1
14:75321843-75330435_PROX2	1057	0.028382	13	10	7	0.5301	0	1
14:75551321-75590896_NEK9	1057	0.082308	17	12	7	0.54089	0	1
14:75376357-75388183_RPS6KL1	1057	0.013245	16	9	6	0.54183	1	1
4:3250993-3257507_MSANTD1	1057	0.0037843	4	4	4	0.54592	1	1
11:65479757-65486551_KAT5	1057	0.0056764	4	4	2	0.54898	1	1
11:88911351-89028453_TYR	1057	0.015137	13	10	6	0.56158	1	1
3:49044896-49052598_WDR6	1057	0.035951	29	26	20	0.56435	0.25	1
3:44670708-44685500_ZNF197;ZNF660-ZNF197	1057	0.011353	14	11	10	0.57244	1	1
14:64574276-64692222_SYNE2	1057	0.28855	89	63	31	0.58085	0	1
3:48965078-49017907_ARIH2	1057	0.0085147	7	6	4	0.58356	1	1
6:28251625-28270047_PGBD1	1057	0.16272	25	20	12	0.58386	1	1
3:49053296-49055984_DALRD3	1057	0.011353	14	11	10	0.58791	1	1
3:44283672-44373397_TOPAZ1	1057	0.086093	31	20	12	0.58803	0	1
13:53616051-53624889_OLFM4	1057	0.061495	10	8	3	0.58848	1	1
22:41721842-41752753_ZC3H7B	1057	0.053926	18	17	14	0.59131	0	1
12:110293498-110318113_GLTP	1057	0.0056764	3	3	0	0.59985	0.25	1
11:65421892-65425764_RELA	1057	0.0094607	5	5	4	0.60479	1	1
11:65340340-65341101_FAM89B	1057	0.0047304	5	4	3	0.61182	0.5	1
6:27840982-27841206_HIST1H4L	1057	0.010407	5	4	2	0.61929	0.25	1
11:65292630-65305968_SCYL1	1057	0.039735	21	18	9	0.62189	0	1
22:41625715-41635619_CHADL	1057	0.051088	20	13	6	0.62663	1	1
3:49067904-49095298_QRICH1	1057	0.0037843	5	4	4	0.63267	0.5	1
22:41926730-41936787_POLR3H	1057	0.0066225	6	5	3	0.63453	0.5	1
5:61687817-61699562_DIMT1	1057	0.0047304	5	4	3	0.63853	0.5	1
6:28294208-28297313_ZSCAN31	1057	0.07474	12	10	4	0.64163	0	1
4:41937510-41956181_TMEM33	1057	0.0066225	5	5	4	0.64283	0.5	1
20:39974502-39987143_LPIN3	1057	0.15989	39	32	19	0.64509	0	1
4:2932603-2935648_MFSD10	1057	0.015137	14	10	8	0.64938	1	1
17:27283235-27309034_SEZ6	1057	0.069063	32	23	17	0.65009	0	1
5:61643910-61677008_KIF2A	1057	0.0066225	7	5	4	0.65095	1	1
6:27834629-27835250_HIST1H1B	1057	0.035951	14	11	4	0.65114	0	1
22:41650338-41670636_RANGAP1	1057	0.0094607	12	7	5	0.65824	1	1
12:121202870-121248684_SPPL3	1057	0.0037843	4	4	4	0.66536	0.5	1
11:65360489-65363063_KCNK7	1057	0.0066225	8	5	3	0.66554	0.5	1
12:111088036-111099246_HVCN1	1057	0.0066225	6	5	3	0.66601	0.5	1
11:57885990-57886517_OR9I1	1057	0.052034	9	8	2	0.66825	0	1
6:27782831-27783057_HIST1H2BM	1057	0.0037843	5	4	4	0.67585	0.5	1
14:104000889-104001025_TRMT61A	1057	0.0047304	6	5	5	0.67697	0.5	1
17:27225548-27228561_DHRS13	1057	0.0075686	13	7	6	0.68042	0.5	1
12:121148278-121157780_UNC119B	1057	0.0056764	7	5	4	0.68291	0.5	1
22:41222615-41252537_ST13	1057	0.0047304	9	5	5	0.69193	0.5	1
11:113287683-113295304_DRD2	1057	0.0028382	3	3	3	0.69329	0.5	1
10:106737133-106802862_SORCS3	1057	0.0066225	5	5	3	0.69766	0.5	1
1:8415618-8716321_RERE	1057	0.12583	42	36	19	0.69909	1	1
17:27401817-27493883_MYO18A	1057	0.055818	47	32	22	0.74271	0.09	1
2:86831003-86850978_RNF103	1057	0.088931	15	13	5	0.74517	0	1
22:41256712-41322392_XPNPEP3	1057	0.010407	10	8	6	0.76153	0.25	1
11:57369598-57381989_SERPING1	1057	0.0056764	7	5	4	0.76433	0.5	1
6:27368210-27369189_ZNF391	1057	0.010407	10	7	4	0.7729	0.09	1
3:48789026-48802465_PRKAR2A	1057	0.0056764	4	4	2	0.78499	0.25	1
11:118625446-118656806_DDX6	1057	0.0047304	5	4	3	0.80188	0.25	1
12:110719688-110784210_ATP2A2	1057	0.010407	7	7	3	0.80328	0.09	1
11:65366867-65381028_MAP3K11	1057	0.054872	17	13	8	0.82086	1	1
1:8378173-8403906_SLC45A1	1057	0.012299	13	10	7	0.83221	0.25	1
1:67101654-67207072_SGIP1	1057	0.010407	13	8	5	0.83281	0.09	1
4:123091870-123277001_KIAA1109	1057	0.21665	56	44	25	0.83908	0	1
20:39989973-39995111_EMILIN3	1057	0.13718	37	32	23	0.92786	0	1
20:44691234-44699065_NCOA5	1057	0.011353	6	3	1	1	NA	1
5:93076291-93077109_POU5F2	1057	0.0066225	5	3	2	1	NA	1
11:65561574-65562686_OVOL1	1057	0.020814	4	4	2	1	NA	1
11:118764413-118765320_CXCR5	1057	0.050142	6	5	3	1	NA	1
8:70978499-70981995_PRDM14	1057	0.012299	7	5	3	1	NA	1
3:157816016-157823681_SHOX2	1057	0.036897	7	6	5	1	NA	1
6:27419165-27435642_ZNF184	1057	0.056764	10	6	2	1	NA	1
4:42003671-42080310_SLC30A9	1057	0.060549	11	8	6	1	NA	1
22:41257109-41257964_DNAJB7	1057	0.07474	12	9	3	1	0	1
14:75348673-75369014_DLST	1057	0.045412	13	10	7	1	NA	1
1:176015407-176176101_RFWD2	1057	0.05298	12	11	9	1	NA	1
6:28116342-28121790_ZKSCAN8	1057	0.1315	14	11	6	1	NA	1
17:27233220-27254014_PHF12	1057	0.045412	15	12	8	1	NA	1
11:61488321-61511957_DAGLA	1057	0.025544	16	13	9	1	NA	1
11:65545377-65547791_AP5B1	1057	0.037843	24	17	12	1	0	1
3:44488293-44496977_ZNF445	1057	0.087039	22	19	13	1	NA	1
11:118307316-118380746_KMT2A	1057	0.090823	35	26	16	1	0	1

## Sheet: Exact Test High Symptoms
Supplemental Table 2F. Exact Test results testing the association of rare non-silent variants between European individuals with the highest amount of symptoms (symptoms = 9) compared to all other European samples (0-8)
Chromosome	Base Pair	Fischer's Exact Test	Bonferroni Adjusted P value
chr18	52605279	0.00290872	1
chr3	49694230	0.00520617	1
chr3	48732733	0.00850787	1
chr20	40079594	0.0125137	1
chr18	52265059	0.0197818	1
chr8	65493664	0.0378608	1
chr5	61772530	0.0552412	1
chr3	44843459	0.0567847	1
chr3	53269087	0.0567847	1
chr6	28331094	0.0592151	1
chr5	61876773	0.060932	1
chr3	49308804	0.0649838	1
chr3	49548225	0.0649838	1
chr6	28227217	0.0649838	1
chr4	3076666	0.0657508	1
chr14	75513463	0.0813899	1
chr11	31123752	0.0824629	1
chr3	49060357	0.0881417	1
chr3	53326467	0.0881417	1
chr20	39831546	0.0881417	1
chr4	2906732	0.0881417	1
chr4	3174845	0.0881417	1
chr4	123269754	0.0881417	1
chr4	123336536	0.0881417	1
chr11	57512690	0.0881417	1
chr11	65350997	0.0881417	1
chr22	41188627	0.0881417	1
chr22	41545900	0.0881417	1
chr22	41574340	0.0881417	1
chr6	27879551	0.0913396	1
chr6	27925827	0.0913396	1
chr4	42122289	0.0913396	1
chr22	41513727	0.101196	1
chr1	8421875	0.115787	1
chr12	111070349	0.115787	1
chr3	49050499	0.115787	1
chr3	49135441	0.115787	1
chr3	49166098	0.115787	1
chr2	86850949	0.115787	1
chr17	27212892	0.115787	1
chr17	27284413	0.115787	1
chr20	39704896	0.120976	1
chr13	99092998	0.120976	1
chr1	52498841	0.142607	1
chr3	44905782	0.142607	1
chr3	53222767	0.142607	1
chr14	103969253	0.142607	1
chr11	57886517	0.142607	1
chr11	65386284	0.142607	1
chr12	111082836	0.153373	1
chr3	49698115	0.173827	1
chr3	49293819	0.184821	1
chr3	48956257	0.192631	1
chr2	86769377	0.193866	1
chr14	75190002	0.193866	1
chr11	118343378	0.193866	1
chr11	118399392	0.193866	1
chr20	40049586	0.195916	1
chr20	40049873	0.195916	1
chr20	40050314	0.195916	1
chr16	21654892	0.207095	1
chr6	28331573	0.207095	1
chr20	40045231	0.207095	1
chr14	75515101	0.207095	1
chr14	75558163	0.207095	1
chr3	49548226	0.218343	1
chr6	27805975	0.218352	1
chr6	28295310	0.218352	1
chr14	64687258	0.218352	1
chr11	65416867	0.218352	1
chr3	44794881	0.221653	1
chr20	44755376	0.240992	1
chr4	123192240	0.240992	1
chr6	27834877	0.242106	1
chr6	28219695	0.242106	1
chr6	28240525	0.242106	1
chr20	39983372	0.242106	1
chr14	64687305	0.242106	1
chr14	64688390	0.242106	1
chr13	99109476	0.242106	1
chr12	110352361	0.247266	1
chr18	50592531	0.265149	1
chr14	75330306	0.265149	1
chr4	2941317	0.265149	1
chr3	157823581	0.275157	1
chr8	65494020	0.280255	1
chr18	50848468	0.287502	1
chr4	2943419	0.287502	1
chr11	65404018	0.302926	1
chr3	49691434	0.309185	1
chr6	27435642	0.309185	1
chr4	3132038	0.309185	1
chr7	82581488	0.309284	1
chr4	3189510	0.330219	1
chr11	61511794	0.330219	1
chr6	28297279	0.350621	1
chr14	75513826	0.350621	1
chr14	75514138	0.350621	1
chr22	41257393	0.354293	1
chr1	52499070	0.364223	1
chr11	65403651	0.364411	1
chr3	44488656	0.365405	1
chr14	64625344	0.365405	1
chr6	28097495	0.370412	1
chr14	75513934	0.370412	1
chr4	3076639	0.370412	1
chr1	52520740	0.389608	1
chr18	50683873	0.389608	1
chr11	65546763	0.389608	1
chr11	57464253	0.400509	1
chr12	110566907	0.401189	1
chr1	8716306	0.408229	1
chr11	65561574	0.408229	1
chr14	104166994	0.426086	1
chr1	72748084	0.426289	1
chr3	48732846	0.437292	1
chr12	121416864	0.441351	1
chr9	17394994	0.493262	1
chr20	44757524	0.493262	1
chr14	75514489	0.493262	1
chr8	65527669	0.493995	1
chr17	27287531	0.508764	1
chr4	123268859	0.514762	1
chr18	52586545	0.530635	1
chr3	44488293	0.538382	1
chr6	28120944	0.538382	1
chr1	8716321	0.552525	1
chr3	44612839	0.552525	1
chr17	27238135	0.552525	1
chr20	39974502	0.552525	1
chr11	57886280	0.552525	1
chr13	53617309	0.592442	1
chr1	8421186	0.623518	1
chr17	27208326	0.6245	1
chr7	12263971	0.625476	1
chr14	64596823	0.634369	1
chr14	75558152	0.634369	1
chr4	3037213	0.639492	1
chr3	49166460	0.64233	1
chr1	176175819	0.648492	1
chr11	118765283	0.66243	1
chr11	118307316	0.670037	1
chr4	42020142	0.694554	1
chr3	44286015	0.698809	1
chr3	44974433	0.716077	1
chr20	39978998	0.720758	1
chr12	110383141	0.72151	1
chr12	110474070	0.722011	1
chr12	110841437	0.722011	1
chr12	110960196	0.723363	1
chr3	49158763	0.723363	1
chr4	123113428	0.728603	1
chr20	44642406	0.747495	1
chr4	3148653	0.758464	1
chr1	8419868	1	1
chr1	8420563	1	1
chr1	8421096	1	1
chr1	8482797	1	1
chr1	8616562	1	1
chr1	52212387	1	1
chr1	52231560	1	1
chr1	52257317	1	1
chr1	52269601	1	1
chr1	52276000	1	1
chr1	52499099	1	1
chr1	52520741	1	1
chr1	176176089	1	1
chr1	177245370	1	1
chr1	197407736	1	1
chr1	197411409	1	1
chr9	17135270	1	1
chr9	17166843	1	1
chr9	17273754	1	1
chr9	17273800	1	1
chr9	17298291	1	1
chr9	120470884	1	1
chr9	120476694	1	1
chr9	120476906	1	1
chr9	126783426	1	1
chr5	61676975	1	1
chr5	61772558	1	1
chr5	61832574	1	1
chr5	87485311	1	1
chr5	87485813	1	1
chr5	87493525	1	1
chr5	87502292	1	1
chr5	93076291	1	1
chr12	110353261	1	1
chr12	110405122	1	1
chr12	110565250	1	1
chr12	110605745	1	1
chr12	110874376	1	1
chr12	110906720	1	1
chr12	110925718	1	1
chr12	110952892	1	1
chr12	111052219	1	1
chr12	111072248	1	1
chr12	111080097	1	1
chr12	111080154	1	1
chr12	111080167	1	1
chr12	121431382	1	1
chr12	121448918	1	1
chr7	82451900	1	1
chr7	82580293	1	1
chr7	82583737	1	1
chr7	82584574	1	1
chr7	82997128	1	1
chr7	117513445	1	1
chr19	30935200	1	1
chr3	44284791	1	1
chr3	44285446	1	1
chr3	44286384	1	1
chr3	44286631	1	1
chr3	44402954	1	1
chr3	44438301	1	1
chr3	44463302	1	1
chr3	44489894	1	1
chr3	44540766	1	1
chr3	44611759	1	1
chr3	44636278	1	1
chr3	44700420	1	1
chr3	44762392	1	1
chr3	44762859	1	1
chr3	44763822	1	1
chr3	44776091	1	1
chr3	44794955	1	1
chr3	44803004	1	1
chr3	44828059	1	1
chr3	44852353	1	1
chr3	44856506	1	1
chr3	44879843	1	1
chr3	44935105	1	1
chr3	44943088	1	1
chr3	44943164	1	1
chr3	44948491	1	1
chr3	44951650	1	1
chr3	44955078	1	1
chr3	44955174	1	1
chr3	44959478	1	1
chr3	44974434	1	1
chr3	44974685	1	1
chr3	45000736	1	1
chr3	48726170	1	1
chr3	48896001	1	1
chr3	48916850	1	1
chr3	49004558	1	1
chr3	49039984	1	1
chr3	49044932	1	1
chr3	49051059	1	1
chr3	49137043	1	1
chr3	49142142	1	1
chr3	49149151	1	1
chr3	49160626	1	1
chr3	49160671	1	1
chr3	49162583	1	1
chr3	49170064	1	1
chr3	49200971	1	1
chr3	49201053	1	1
chr3	49249233	1	1
chr3	49308630	1	1
chr3	49313882	1	1
chr3	49314110	1	1
chr3	49321424	1	1
chr3	49335993	1	1
chr3	49339833	1	1
chr3	49450535	1	1
chr3	49456758	1	1
chr3	49462410	1	1
chr3	49462856	1	1
chr3	49592096	1	1
chr3	49662566	1	1
chr3	49679930	1	1
chr3	49680130	1	1
chr3	49689642	1	1
chr3	49698910	1	1
chr3	49699197	1	1
chr3	49700582	1	1
chr3	53223210	1	1
chr3	53267183	1	1
chr3	53269028	1	1
chr3	53326488	1	1
chr3	53326592	1	1
chr3	157839955	1	1
chr3	158261981	1	1
chr2	58276070	1	1
chr2	58313555	1	1
chr2	58386928	1	1
chr2	58392901	1	1
chr2	58459232	1	1
chr2	86693737	1	1
chr2	86702098	1	1
chr2	86716518	1	1
chr2	86831051	1	1
chr2	86831675	1	1
chr2	86831751	1	1
chr2	86850978	1	1
chr16	21658498	1	1
chr16	21689879	1	1
chr16	21728261	1	1
chr17	27233280	1	1
chr17	27239701	1	1
chr17	27286422	1	1
chr17	27308971	1	1
chr17	27400924	1	1
chr17	27401009	1	1
chr17	27401010	1	1
chr17	27401105	1	1
chr17	27421108	1	1
chr17	27424356	1	1
chr17	27425854	1	1
chr17	27438782	1	1
chr17	27446423	1	1
chr17	27576202	1	1
chr6	27368331	1	1
chr6	27420048	1	1
chr6	27420698	1	1
chr6	27834946	1	1
chr6	27835135	1	1
chr6	27835226	1	1
chr6	27840982	1	1
chr6	27925629	1	1
chr6	28053464	1	1
chr6	28056646	1	1
chr6	28121032	1	1
chr6	28200532	1	1
chr6	28200820	1	1
chr6	28212900	1	1
chr6	28227993	1	1
chr6	28251786	1	1
chr6	28254862	1	1
chr6	28264681	1	1
chr6	28264717	1	1
chr6	28268667	1	1
chr6	28269407	1	1
chr6	28269416	1	1
chr6	28294208	1	1
chr6	28294499	1	1
chr6	28297090	1	1
chr6	28327608	1	1
chr6	28331111	1	1
chr6	105233073	1	1
chr6	105239465	1	1
chr20	39831407	1	1
chr20	39833324	1	1
chr20	39833403	1	1
chr20	39974624	1	1
chr20	39976284	1	1
chr20	39977300	1	1
chr20	39978452	1	1
chr20	39981502	1	1
chr20	39983321	1	1
chr20	39990371	1	1
chr20	39990377	1	1
chr20	39990833	1	1
chr20	39990951	1	1
chr20	39995111	1	1
chr20	40040870	1	1
chr20	40049450	1	1
chr20	40049579	1	1
chr20	40053863	1	1
chr20	40162062	1	1
chr20	44596262	1	1
chr20	44637624	1	1
chr20	44637635	1	1
chr20	44637678	1	1
chr20	44639599	1	1
chr20	44639905	1	1
chr20	44640275	1	1
chr20	44692202	1	1
chr20	44751363	1	1
chr20	44756823	1	1
chr14	60194375	1	1
chr14	64580075	1	1
chr14	64580122	1	1
chr14	64588825	1	1
chr14	64593060	1	1
chr14	64593458	1	1
chr14	64604592	1	1
chr14	64626084	1	1
chr14	64633984	1	1
chr14	64653146	1	1
chr14	64676751	1	1
chr14	64680990	1	1
chr14	64682978	1	1
chr14	64685212	1	1
chr14	64688376	1	1
chr14	64688393	1	1
chr14	64691206	1	1
chr14	64694749	1	1
chr14	64701763	1	1
chr14	64727458	1	1
chr14	64749640	1	1
chr14	64867522	1	1
chr14	75052565	1	1
chr14	75052587	1	1
chr14	75150125	1	1
chr14	75151252	1	1
chr14	75181627	1	1
chr14	75230278	1	1
chr14	75265343	1	1
chr14	75276176	1	1
chr14	75277023	1	1
chr14	75329318	1	1
chr14	75360066	1	1
chr14	75376793	1	1
chr14	75385260	1	1
chr14	75470349	1	1
chr14	75509146	1	1
chr14	75513910	1	1
chr14	75515668	1	1
chr14	75537349	1	1
chr14	75538258	1	1
chr14	75538261	1	1
chr14	75590896	1	1
chr14	103969503	1	1
chr14	104027410	1	1
chr14	104029378	1	1
chr4	2910308	1	1
chr4	2933646	1	1
chr4	2934118	1	1
chr4	2946920	1	1
chr4	2951822	1	1
chr4	2956251	1	1
chr4	2990487	1	1
chr4	3005964	1	1
chr4	3024158	1	1
chr4	3031016	1	1
chr4	3076657	1	1
chr4	3076665	1	1
chr4	3076749	1	1
chr4	3109095	1	1
chr4	3133113	1	1
chr4	3144528	1	1
chr4	3148624	1	1
chr4	3221998	1	1
chr4	41956181	1	1
chr4	41984395	1	1
chr4	42145806	1	1
chr4	123160682	1	1
chr4	123167847	1	1
chr4	123171659	1	1
chr4	123207867	1	1
chr4	123249392	1	1
chr4	123252539	1	1
chr4	123302255	1	1
chr8	65493627	1	1
chr8	65494014	1	1
chr8	65494020	1	1
chr8	65509264	1	1
chr8	70981539	1	1
chr8	71068582	1	1
chr8	71068718	1	1
chr11	30921166	1	1
chr11	30932903	1	1
chr11	30938459	1	1
chr11	30953348	1	1
chr11	57428280	1	1
chr11	57457659	1	1
chr11	57466692	1	1
chr11	57479507	1	1
chr11	57479666	1	1
chr11	57480095	1	1
chr11	57480232	1	1
chr11	57480270	1	1
chr11	57559105	1	1
chr11	57561488	1	1
chr11	57582878	1	1
chr11	57799281	1	1
chr11	57885990	1	1
chr11	57886442	1	1
chr11	61537778	1	1
chr11	61548796	1	1
chr11	65294285	1	1
chr11	65299080	1	1
chr11	65304520	1	1
chr11	65305309	1	1
chr11	65305564	1	1
chr11	65314277	1	1
chr11	65350826	1	1
chr11	65351863	1	1
chr11	65352890	1	1
chr11	65352971	1	1
chr11	65357226	1	1
chr11	65357637	1	1
chr11	65366882	1	1
chr11	65373284	1	1
chr11	65384944	1	1
chr11	65385456	1	1
chr11	65385573	1	1
chr11	65386383	1	1
chr11	65386404	1	1
chr11	65387052	1	1
chr11	65387301	1	1
chr11	65394881	1	1
chr11	65404087	1	1
chr11	65414344	1	1
chr11	65418101	1	1
chr11	65425764	1	1
chr11	65547791	1	1
chr11	65562052	1	1
chr11	89028453	1	1
chr11	118343684	1	1
chr11	118344600	1	1
chr11	118352769	1	1
chr11	118402869	1	1
chr11	118403069	1	1
chr11	118404784	1	1
chr11	118425758	1	1
chr11	118427727	1	1
chr11	118427747	1	1
chr11	118428463	1	1
chr11	118499077	1	1
chr11	118502670	1	1
chr11	118513078	1	1
chr11	118526583	1	1
chr11	118771747	1	1
chr11	118772287	1	1
chr11	118772516	1	1
chr11	118772825	1	1
chr11	118773404	1	1
chr11	118774002	1	1
chr22	41166867	1	1
chr22	41257566	1	1
chr22	41257815	1	1
chr22	41257834	1	1
chr22	41257877	1	1
chr22	41303615	1	1
chr22	41522003	1	1
chr22	41542780	1	1
chr22	41546139	1	1
chr22	41546158	1	1
chr22	41574383	1	1
chr22	41574510	1	1
chr22	41574892	1	1
chr22	41631250	1	1
chr22	41631282	1	1
chr22	41634087	1	1
chr22	41650338	1	1
chr22	41736090	1	1
chr22	41742139	1	1
chr22	41832485	1	1
chr22	41903841	1	1
chr22	41911805	1	1
chr13	31848718	1	1
chr13	31891743	1	1
chr13	53624373	1	1
chr13	53624889	1	1
chr13	80911782	1	1

## Sheet: SKAT-O Early Onset
Supplemental Table 2G. SKAT-O results testing the association of rare non-silent variants between European individuals with an MDD age of onset < 30 compared to all other European samples.
MARKER_ID	NS	FRAC_WITH_RARE	NUM_ALL_VARS	NUM_PASS_VARS	NUM_SING_VARS	PVALUE	STATRHO	Bonferroni Adjusted P value
3:49249233-49294503_CCDC36	1060	0.034906	9	8	4	0.0028356	0	0.643681
3:49548008-49570583_DAG1	1060	0.058491	20	19	13	0.023912	0	1
6:100957344-101296389_ASCC3	1060	0.11226	25	16	13	0.027828	1	1
6:28093396-28097720_ZSCAN16	1060	0.019811	8	6	3	0.028531	1	1
6:27805753-27806078_HIST1H2AK	1060	0.011321	8	4	2	0.042901	1	1
11:118764413-118765320_CXCR5	1060	0.05	6	5	3	0.047112	0	1
3:49308630-49314251_C3orf62	1060	0.05283	10	9	4	0.047768	0	1
13:99109476-99174089_STK24	1060	0.013208	5	5	3	0.047929	1	1
18:52585211-52609922_CCDC68	1060	0.15377	11	8	4	0.057804	1	1
11:118769303-118779317_BCL9L	1060	0.048113	34	29	16	0.06158	0.5	1
5:61714858-61923066_IPO11	1060	0.049057	15	15	11	0.062117	0	1
14:75551321-75590896_NEK9	1060	0.083019	17	12	7	0.083487	0.25	1
12:121416650-121437410_HNF1A	1060	0.068868	17	10	8	0.096643	0	1
3:49145895-49156473_USP19	1060	0.027358	25	19	12	0.097731	0.5	1
17:27283235-27309034_SEZ6	1060	0.066981	32	21	15	0.099213	0	1
18:50432602-51025796_DCC	1060	0.05	21	17	9	0.10156	0	1
14:75130740-75151287_AREL1	1060	0.026415	11	10	8	0.10235	1	1
17:27380006-27382865_PIPOX	1060	0.004717	7	5	5	0.10604	0	1
3:49158763-49170064_LAMB2	1060	0.24623	47	36	22	0.10718	1	1
6:28227217-28228342_NKAPL	1060	0.19906	12	8	3	0.1074	0.01	1
1:181695277-181727110_CACNA1E	1060	0.10377	15	10	6	0.11118	1	1
22:41166867-41190551_SLC25A17	1060	0.009434	9	6	4	0.1128	1	1
11:65421892-65425764_RELA	1060	0.009434	5	5	4	0.11314	1	1
3:49315775-49372959_USP4	1060	0.039623	29	17	12	0.11361	0.25	1
11:113287683-113295304_DRD2	1060	0.0028302	3	3	3	0.11717	0	1
11:118402869-118416857_TMEM25	1060	0.029245	11	8	3	0.12685	0	1
6:27833190-27833326_HIST1H2AL	1060	0.0037736	3	3	2	0.12754	0	1
14:104026334-104028334_BAG5	1060	0.011321	6	4	3	0.13193	1	1
14:75537297-75538397_ZC2HC1C	1060	0.023585	13	11	6	0.14405	1	1
14:103986245-103988814_CKB	1060	0.0037736	5	3	2	0.14924	1	1
11:57472235-57479693_MED19	1060	0.020755	7	7	3	0.15248	0.5	1
3:53212506-53226227_PRKCD	1060	0.014151	12	9	7	0.1539	0	1
3:44463031-44463302_LINC00694	1060	0.0056604	4	3	2	0.15731	0	1
6:27879112-27879982_OR2B2	1060	0.057547	9	4	2	0.15979	1	1
12:121148278-121157780_UNC119B	1060	0.0056604	7	5	4	0.16707	1	1
6:28327371-28331573_ZKSCAN3	1060	0.11887	9	6	2	0.16758	0.25	1
12:110950665-110969388_RAD9B	1060	0.074528	12	7	4	0.17378	0	1
12:121164918-121177159_ACADS	1060	0.10094	15	9	7	0.17977	0	1
3:53324848-53346401_DCP1A	1060	0.017925	13	9	4	0.18814	0	1
3:44399238-44449163_TCAIM	1060	0.012264	6	6	3	0.19244	1	1
12:110370884-110434014_GIT2	1060	0.080189	16	13	5	0.20088	0.25	1
12:110293498-110318113_GLTP	1060	0.0056604	3	3	0	0.20092	0.5	1
11:65408496-65418101_SIPA1	1060	0.033019	24	18	12	0.20224	0.25	1
22:41832346-41832989_TOB2	1060	0.013208	8	4	2	0.20434	1	1
8:65509212-65711089_CYP7B1	1060	0.082075	14	11	7	0.20606	1	1
13:80911281-80911782_SPRY2	1060	0.014151	4	3	2	0.2074	1	1
7:82997017-83119539_SEMA3E	1060	0.027358	12	11	7	0.21557	1	1
2:58276070-58386805_VRK2	1060	0.028302	16	12	7	0.21616	1	1
4:41937510-41956181_TMEM33	1060	0.0066038	5	5	4	0.21619	0	1
4:123302179-123350890_ADAD1	1060	0.013208	7	4	1	0.21769	0.5	1
3:49027748-49044290_P4HTM	1060	0.026415	10	8	4	0.21966	1	1
4:42003671-42080310_SLC30A9	1060	0.060377	11	8	6	0.2218	1	1
14:75483796-75516351_MLH3	1060	0.16509	38	28	13	0.2333	0	1
4:41983841-41984968_DCAF4L1	1060	0.009434	5	5	4	0.23345	0	1
3:44959393-45000901_ZDHHC3	1060	0.082075	10	7	2	0.23624	1	1
3:49455040-49459694_AMT	1060	0.022642	12	9	7	0.24061	0	1
11:57885990-57886517_OR9I1	1060	0.051887	9	8	2	0.24126	1	1
1:52256206-52344188_NRDC	1060	0.022642	13	9	5	0.24765	1	1
2:58386928-58468445_FANCL	1060	0.023585	10	10	4	0.2505	1	1
3:49394834-49395711_GPX1	1060	0.0037736	8	5	5	0.25299	0	1
3:49462410-49463404_NICN1	1060	0.037736	4	4	2	0.2542	0	1
3:157816016-157823681_SHOX2	1060	0.035849	7	6	5	0.25997	0	1
3:44819642-44893412_KIF15	1060	0.074528	33	26	17	0.26169	0.5	1
12:110565210-110656018_IFT81	1060	0.079245	14	13	7	0.26573	0	1
3:48789026-48802465_PRKAR2A	1060	0.0056604	4	4	2	0.26689	0	1
3:49135441-49142142_QARS	1060	0.023585	13	11	6	0.27246	1	1
17:27207583-27215973_FLOT2	1060	0.042453	10	8	6	0.27247	1	1
1:176015407-176176101_RFWD2	1060	0.053774	12	11	9	0.27682	0	1
11:57440635-57467411_ZDHHC5	1060	0.067925	19	18	9	0.27724	1	1
22:41721842-41752753_ZC3H7B	1060	0.053774	18	17	14	0.27956	0	1
3:157839955-158261981_RSRC1	1060	0.014151	7	5	1	0.29245	1	1
12:110450971-110474070_ANKRD13A	1060	0.070755	8	7	4	0.2946	0	1
7:12254552-12271589_TMEM106B	1060	0.041509	8	6	3	0.30564	1	1
12:121458436-121461923_OASL	1060	0.0056604	4	4	2	0.30569	0.5	1
22:41926730-41936787_POLR3H	1060	0.0066038	6	5	3	0.31202	0	1
11:57559105-57582908_CTNND1	1060	0.025472	16	11	5	0.31223	0.5	1
3:44598609-44612839_ZKSCAN7	1060	0.038679	22	14	11	0.31751	0	1
14:75376357-75388183_RPS6KL1	1060	0.013208	16	9	6	0.31848	1	1
11:65346846-65359723_EHBP1L1	1060	0.053774	40	26	17	0.31892	0.5	1
12:110719688-110784210_ATP2A2	1060	0.010377	7	7	3	0.3209	0	1
4:2932603-2935648_MFSD10	1060	0.015094	14	10	8	0.32256	1	1
12:111052219-111085650_TCTN1	1060	0.082075	18	13	6	0.32401	0	1
4:3076603-3240187_HTT	1060	0.20377	66	45	25	0.32635	0	1
20:39766322-39802351_PLCG1	1060	0.014151	17	12	9	0.32892	1	1
3:44692564-44701003_ZNF35	1060	0.010377	9	6	3	0.3306	0	1
3:49059602-49060538_NDUFAF3	1060	0.0066038	5	4	2	0.3371	0	1
14:64694749-64749702_ESR2	1060	0.1	17	14	7	0.34368	0.5	1
14:75470349-75475766_EIF2B2	1060	0.011321	5	4	2	0.34568	1	1
7:1855735-2188797_MAD1L1	1060	0.016038	18	13	9	0.35331	1	1
1:67101654-67207072_SGIP1	1060	0.010377	13	8	5	0.35741	0.25	1
6:28194963-28200853_ZSCAN9	1060	0.014151	14	8	5	0.35998	1	1
3:49053296-49055984_DALRD3	1060	0.010377	14	10	9	0.3635	1	1
14:104029307-104056548_APOPT1	1060	0.011321	10	6	3	0.36367	1	1
8:70978499-70981995_PRDM14	1060	0.012264	7	5	3	0.36656	1	1
6:28116342-28121790_ZKSCAN8	1060	0.13208	14	11	6	0.36869	0	1
20:39974502-39987143_LPIN3	1060	0.15943	39	32	19	0.36973	0.04	1
20:44637567-44643111_MMP9	1060	0.14906	18	12	4	0.3704	0.5	1
11:118399344-118401492_TTC36	1060	0.0084906	4	3	2	0.3741	1	1
14:75022271-75078538_LTBP2	1060	0.017925	10	8	4	0.37849	0.5	1
11:88911351-89028453_TYR	1060	0.015094	13	10	6	0.38513	1	1
14:60194285-60213139_RTN1	1060	0.024528	9	4	2	0.38627	0	1
3:44540678-44544063_ZNF852	1060	0.062264	14	10	6	0.39159	0	1
11:57426996-57428763_CLP1	1060	0.010377	6	5	3	0.39205	1	1
13:31822094-31903755_B3GLCT	1060	0.082075	8	6	3	0.39369	1	1
20:44650474-44685077_SLC12A5	1060	0.10283	10	7	3	0.39525	0	1
3:48955903-48956576_ARIH2OS	1060	0.089623	7	7	6	0.40101	0	1
12:110341807-110353344_TCHP	1060	0.066981	15	10	3	0.40141	1	1
12:110893414-110902920_GPN3	1060	0.0084906	8	7	5	0.40315	1	1
22:41256712-41322392_XPNPEP3	1060	0.010377	10	8	6	0.4039	1	1
1:52212387-52253146_OSBPL9	1060	0.020755	10	6	4	0.40575	0	1
2:86682224-86718276_KDM3A	1060	0.030189	20	15	9	0.41153	0	1
6:27840982-27841206_HIST1H4L	1060	0.010377	5	4	2	0.41718	1	1
11:65545377-65547791_AP5B1	1060	0.037736	24	17	12	0.41906	1	1
11:57511707-57518573_BTBD18	1060	0.018868	16	13	7	0.41955	0	1
1:8378173-8403906_SLC45A1	1060	0.012264	13	10	7	0.42	1	1
6:27368210-27369189_ZNF391	1060	0.011321	10	8	5	0.42023	1	1
11:30900214-31312364_DCDC1	1060	0.087736	41	28	18	0.42049	0	1
22:41601385-41626190_L3MBTL2	1060	0.011321	14	10	8	0.42432	1	1
14:75321843-75330435_PROX2	1060	0.028302	13	10	7	0.4273	1	1
11:65366867-65381028_MAP3K11	1060	0.05566	17	14	9	0.42795	0	1
3:44926861-44955174_TGM4	1060	0.14151	27	19	8	0.4329	1	1
14:103871488-103969503_MARK3	1060	0.017925	14	9	5	0.44008	0.25	1
3:49200297-49201610_CCDC71	1060	0.012264	12	9	6	0.44999	0	1
3:48725867-48752827_IP6K2	1060	0.093396	16	14	8	0.45132	0	1
11:65561574-65562686_OVOL1	1060	0.020755	4	4	2	0.45303	0	1
6:28053464-28057232_ZNF165	1060	0.042453	10	6	4	0.45506	0	1
1:197326066-197446848_CRB1	1060	0.015094	11	10	7	0.46094	0	1
10:106737133-106802862_SORCS3	1060	0.0066038	5	5	3	0.46403	1	1
11:65306604-65325325_LTBP3	1060	0.021698	22	13	12	0.46729	0	1
22:41650338-41670636_RANGAP1	1060	0.009434	12	7	5	0.46795	0	1
12:110819614-110841483_ANAPC7	1060	0.070755	8	5	3	0.46836	1	1
4:2906525-2930237_ADD1	1060	0.010377	9	7	4	0.46879	1	1
3:44775962-44776626_ZNF501	1060	0.041509	8	6	3	0.4729	0	1
5:93076291-93077109_POU5F2	1060	0.0066038	5	3	2	0.48191	1	1
3:44670708-44685500_ZNF197;ZNF660-ZNF197	1060	0.011321	14	11	10	0.48417	0.25	1
3:49044896-49052598_WDR6	1060	0.035849	29	26	20	0.48837	1	1
3:49592096-49701910_BSN	1060	0.17925	97	78	52	0.49133	1	1
3:48965078-49017907_ARIH2	1060	0.0084906	7	6	4	0.49636	0	1
2:86831003-86850978_RNF103	1060	0.089623	15	13	5	0.49654	1	1
20:40033249-40162203_CHD6	1060	0.13962	36	32	18	0.50566	0	1
22:41625715-41635619_CHADL	1060	0.050943	20	13	6	0.50879	1	1
6:105231972-105307515_HACE1	1060	0.033019	6	4	2	0.51085	0	1
12:110906720-110925718_FAM216A	1060	0.030189	9	8	4	0.51295	0	1
9:17135259-17394994_CNTLN	1060	0.082075	33	21	11	0.52598	0	1
5:61643910-61677008_KIF2A	1060	0.0066038	7	5	4	0.52646	1	1
8:71033566-71128902_NCOA2	1060	0.031132	29	23	17	0.52822	0	1
7:82390065-82595742_PCLO	1060	0.10566	69	49	30	0.53429	0	1
17:27225548-27228561_DHRS13	1060	0.0075472	13	7	6	0.53433	1	1
12:121442046-121454196_C12orf43	1060	0.022642	14	12	9	0.53678	0	1
3:158310254-158322934_MLF1	1060	0.0056604	10	4	2	0.54502	1	1
16:21689861-21728262_OTOA	1060	0.035849	10	8	4	0.55495	0	1
1:197479756-197742019_DENND1B	1060	0.014151	14	12	9	0.57175	0	1
9:126202668-126554901_DENND1A	1060	0.0066038	8	7	7	0.57489	1	1
1:177199032-177250522_BRINP2	1060	0.017925	19	13	8	0.5837	0	1
6:27925059-27925849_OR2B6	1060	0.072642	8	7	4	0.59182	0	1
14:75181627-75200830_FCF1	1060	0.013208	4	4	2	0.59377	0	1
11:57480095-57507614_TMX2	1060	0.029245	11	10	6	0.59452	1	1
1:67220450-67243024_TCTEX1D1	1060	0.0037736	5	3	2	0.59484	1	1
1:8415618-8716321_RERE	1060	0.12642	42	36	19	0.6028	0	1
3:44488293-44496977_ZNF445	1060	0.087736	22	20	14	0.60531	1	1
11:118498249-118526591_PHLDB1	1060	0.038679	30	20	10	0.61028	0	1
18:52899830-53128292_TCF4	1060	0.0056604	7	6	6	0.61189	1	1
11:65292630-65305968_SCYL1	1060	0.039623	21	18	9	0.62185	0	1
9:120466829-120476906_TLR4	1060	0.031132	22	13	6	0.62255	1	1
20:39830896-39833465_ZHX3	1060	0.028302	24	17	11	0.62688	0	1
11:61488321-61511957_DAGLA	1060	0.025472	16	13	9	0.62978	0	1
13:99092246-99092998_FARP1	1060	0.021698	3	3	1	0.63701	0	1
14:75348673-75369014_DLST	1060	0.046226	13	10	7	0.63768	1	1
22:41222615-41252537_ST13	1060	0.004717	9	5	5	0.63825	1	1
14:75230278-75302034_YLPM1	1060	0.059434	47	33	22	0.64916	0	1
14:104129099-104166994_KLC1	1060	0.058491	5	4	2	0.64921	1	1
6:27419165-27435642_ZNF184	1060	0.057547	10	7	3	0.65702	0	1
4:3250993-3257507_MSANTD1	1060	0.0037736	4	4	4	0.66308	1	1
11:65384944-65404396_PCNX3	1060	0.23208	42	35	17	0.66341	1	1
11:118422526-118430519_IFT46	1060	0.033019	10	9	5	0.67135	0	1
11:61533522-61548796_MYRF	1060	0.068868	11	10	5	0.68367	0	1
3:49211765-49213088_KLHDC8B	1060	0.0028302	4	3	3	0.68805	0.5	1
22:41513412-41574956_EP300	1060	0.15755	36	30	17	0.69657	1	1
3:44283672-44373397_TOPAZ1	1060	0.085849	31	20	12	0.71321	1	1
18:52544823-52556537_RAB27B	1060	0.004717	5	4	3	0.72592	0.5	1
17:27400924-27401178_TIAF1	1060	0.041509	8	6	2	0.72946	0	1
4:2939950-2965028_NOP14	1060	0.054717	33	24	12	0.73111	0	1
6:28251625-28270047_PGBD1	1060	0.16415	25	20	12	0.73193	0	1
3:49067904-49095298_QRICH1	1060	0.0037736	5	4	4	0.73846	1	1
6:27782831-27783057_HIST1H2BM	1060	0.0037736	5	4	4	0.7417	0.5	1
22:41257109-41257964_DNAJB7	1060	0.075472	12	9	3	0.74696	0	1
12:110983831-111020739_PPTC7	1060	0.004717	4	3	1	0.75278	0.25	1
17:27233220-27254014_PHF12	1060	0.045283	15	12	8	0.75543	0	1
4:123091870-123277001_KIAA1109	1060	0.21698	56	44	25	0.75931	1	1
11:65340340-65341101_FAM89B	1060	0.004717	5	4	3	0.79486	0.25	1
17:27401817-27493883_MYO18A	1060	0.056604	47	32	21	0.79521	0	1
20:39989973-39995111_EMILIN3	1060	0.13868	37	32	23	0.79658	1	1
5:61875747-61876779_LRRC70	1060	0.071698	9	7	5	0.80078	0	1
12:121202870-121248684_SPPL3	1060	0.0037736	4	4	4	0.80809	0.25	1
11:65479757-65486551_KAT5	1060	0.0056604	4	4	2	0.82752	0.09	1
11:118307316-118380746_KMT2A	1060	0.091509	35	28	18	0.83782	1	1
14:104000889-104001025_TRMT61A	1060	0.004717	6	5	5	0.84384	0.25	1
5:61687817-61699562_DIMT1	1060	0.004717	5	4	3	0.85452	0.04	1
11:65360489-65363063_KCNK7	1060	0.0066038	8	5	3	0.87123	0.09	1
12:111088036-111099246_HVCN1	1060	0.0066038	6	5	3	0.87272	0.09	1
11:118625446-118656806_DDX6	1060	0.004717	5	4	3	0.88563	0	1
13:53616051-53624889_OLFM4	1060	0.061321	10	8	3	0.89326	1	1
11:57369598-57381989_SERPING1	1060	0.0056604	7	5	4	0.89722	0	1
14:64574276-64692222_SYNE2	1060	0.28774	89	63	31	0.90943	0	1
20:44691234-44699065_NCOA5	1060	0.011321	6	3	1	1	NA	1
7:117501313-117513445_CTTNBP2	1060	0.021698	3	3	2	1	NA	1
11:57798432-57799371_OR6Q1	1060	0.017925	14	4	3	1	NA	1
16:21654892-21658734_IGSF6	1060	0.031132	5	4	2	1	NA	1
1:52492975-52520741_TXNDC12	1060	0.019811	7	4	2	1	NA	1
3:44794881-44803078_KIAA1143	1060	0.095283	5	4	1	1	NA	1
3:44635894-44636407_ZNF660	1060	0.019811	7	4	3	1	NA	1
6:28240525-28244756_ZSCAN26	1060	0.012264	5	4	2	1	NA	1
20:44747004-44757566_CD40	1060	0.053774	7	5	1	1	NA	1
20:39704896-39729988_TOP1	1060	0.024528	5	5	3	1	NA	1
20:44596207-44599947_ZNF335	1060	0.1066	7	5	3	1	NA	1
4:42119584-42153965_BEND4	1060	0.059434	6	5	2	1	NA	1
18:52258548-52265308_DYNAP	1060	0.039623	8	6	4	1	NA	1
6:28212900-28219695_ZKSCAN4	1060	0.019811	10	7	1	1	NA	1
22:41865176-41920866_ACO2	1060	0.023585	8	8	5	1	NA	1
3:53259854-53269087_TKT	1060	0.022642	11	9	4	1	NA	1
1:52498395-52499112_KTI12	1060	0.18208	10	10	6	1	NA	1
6:28294208-28297313_ZSCAN31	1060	0.076415	12	10	4	1	NA	1
3:44762392-44763822_ZNF502	1060	0.022642	14	11	6	1	NA	1
6:27834629-27835250_HIST1H1B	1060	0.035849	14	11	4	1	NA	1
5:87485251-87521639_TMEM161B	1060	0.072642	16	12	7	1	NA	1
4:2965828-3039233_GRK4	1060	0.11981	19	13	7	1	1	1
8:65493403-65494463_BHLHE22	1060	0.059434	28	21	13	1	0	1

## Sheet: Exact Test Early Onset
Supplemental Table 2H. Exact Test results testing the association of rare non-silent variants between European individuals with an age of onset < 30 compared to all other European samples.
Chromosome	Base Pair	Fischer's Exact Test	Bonferroni Adjusted P value
chr3	49293819	0.00393881	1
chr2	86769377	0.00657336	1
chr3	49308804	0.00834867	1
chr3	49548225	0.00834867	1
chr17	27284413	0.0206342	1
chr18	50848468	0.0258533	1
chr6	28331094	0.0266524	1
chr5	61772530	0.0289786	1
chr11	118765283	0.0303117	1
chr4	3076666	0.0416615	1
chr20	40079594	0.0475618	1
chr12	121416864	0.0552369	1
chr14	64867522	0.0639571	1
chr11	118402869	0.0815428	1
chr6	27805975	0.0819263	1
chr11	65416867	0.0819263	1
chr3	49321424	0.0936346	1
chr3	49548226	0.0976254	1
chr14	75515101	0.0976254	1
chr14	75558163	0.0976254	1
chr11	57479507	0.101218	1
chr13	99109476	0.101218	1
chr18	52605279	0.114573	1
chr9	17273754	0.121605	1
chr11	118771747	0.121605	1
chr11	118772516	0.121605	1
chr11	118772825	0.121605	1
chr3	157823581	0.139872	1
chr3	44856506	0.142883	1
chr20	40162062	0.151425	1
chr17	27287531	0.163432	1
chr6	27435642	0.164869	1
chr12	111072248	0.172989	1
chr12	111080167	0.172989	1
chr3	48916850	0.172989	1
chr3	49004558	0.172989	1
chr3	49051059	0.172989	1
chr3	49060357	0.172989	1
chr17	27400924	0.172989	1
chr20	39833403	0.172989	1
chr20	39977300	0.172989	1
chr14	64688376	0.172989	1
chr14	64749640	0.172989	1
chr8	65509264	0.172989	1
chr11	57457659	0.172989	1
chr11	57512690	0.172989	1
chr11	118344600	0.172989	1
chr22	41166867	0.172989	1
chr22	41188627	0.172989	1
chr22	41650338	0.172989	1
chr4	3076657	0.175788	1
chr3	48732846	0.180054	1
chr3	44488293	0.194755	1
chr12	110383141	0.196622	1
chr12	110474070	0.200755	1
chr12	110960196	0.205249	1
chr1	176175819	0.206727	1
chr1	8420563	0.210319	1
chr6	28097495	0.210319	1
chr14	64604592	0.215267	1
chr1	8421875	0.223773	1
chr12	111070349	0.223773	1
chr3	44438301	0.223773	1
chr3	44803004	0.223773	1
chr3	49694230	0.223773	1
chr6	28251786	0.223773	1
chr20	39981502	0.223773	1
chr20	44640275	0.223773	1
chr14	64593458	0.223773	1
chr11	65414344	0.223773	1
chr11	118427727	0.223773	1
chr22	41545900	0.223773	1
chr1	52231560	0.233504	1
chr6	28331573	0.244127	1
chr11	118307316	0.246416	1
chr14	75515668	0.255338	1
chr18	50683873	0.256835	1
chr20	39974624	0.258664	1
chr1	8421186	0.26175	1
chr1	8421096	0.271462	1
chr12	110874376	0.271462	1
chr3	44905782	0.271462	1
chr3	48732733	0.271462	1
chr14	75230278	0.271462	1
chr14	75537349	0.271462	1
chr4	3221998	0.271462	1
chr11	65386284	0.271462	1
chr11	65561574	0.280207	1
chr22	41257877	0.280207	1
chr7	82581488	0.296828	1
chr1	72748084	0.303529	1
chr3	49039984	0.303529	1
chr22	41513727	0.303529	1
chr22	41257393	0.31363	1
chr14	103969253	0.316242	1
chr4	123207867	0.316242	1
chr11	57479666	0.316242	1
chr11	65425764	0.316242	1
chr22	41574383	0.317767	1
chr3	49158763	0.318726	1
chr3	44488656	0.32278	1
chr11	118425758	0.349706	1
chr22	41546158	0.349706	1
chr13	99092998	0.349706	1
chr9	17135270	0.35829	1
chr14	75052587	0.35829	1
chr14	75190002	0.35829	1
chr14	75538261	0.35829	1
chr5	87502292	0.372427	1
chr20	39704896	0.372427	1
chr11	65403651	0.381879	1
chr6	27879551	0.3937	1
chr6	27925827	0.3937	1
chr9	17166843	0.39483	1
chr20	44757524	0.39483	1
chr14	75514489	0.394897	1
chr17	27308971	0.396018	1
chr20	44637678	0.396018	1
chr3	44935105	0.39777	1
chr2	86831675	0.39777	1
chr6	28295310	0.39777	1
chr14	64687258	0.39777	1
chr4	123302255	0.39777	1
chr11	65357637	0.39777	1
chr11	65386404	0.39777	1
chr6	28120944	0.398405	1
chr4	42020142	0.399612	1
chr3	44612839	0.401955	1
chr11	57886280	0.401955	1
chr6	105233073	0.418616	1
chr11	30921166	0.418616	1
chr17	27576202	0.419586	1
chr4	3005964	0.426906	1
chr20	39978998	0.432295	1
chr3	44762392	0.434839	1
chr3	49313882	0.434839	1
chr6	27834877	0.434839	1
chr6	28219695	0.434839	1
chr6	28240525	0.434839	1
chr20	44692202	0.434839	1
chr14	64687305	0.434839	1
chr14	64688390	0.434839	1
chr14	75150125	0.434839	1
chr14	104027410	0.434839	1
chr11	65305309	0.434839	1
chr4	123171659	0.440531	1
chr5	61876773	0.447072	1
chr8	65527669	0.459542	1
chr3	44762859	0.469643	1
chr17	27425854	0.469643	1
chr14	75330306	0.469643	1
chr11	57559105	0.469643	1
chr11	65350826	0.469643	1
chr11	118499077	0.469643	1
chr11	118526583	0.469643	1
chr22	41832485	0.469643	1
chr4	123268859	0.481821	1
chr7	12263971	0.492624	1
chr6	28056646	0.492624	1
chr8	65494020	0.497451	1
chr3	49680130	0.502319	1
chr6	28227993	0.502319	1
chr4	2943419	0.502319	1
chr4	3148653	0.50806	1
chr1	52499070	0.512187	1
chr6	28264681	0.512187	1
chr6	28269407	0.512187	1
chr11	65366882	0.512596	1
chr12	121448918	0.532997	1
chr3	44286631	0.532997	1
chr3	49691434	0.532997	1
chr20	44596262	0.532997	1
chr14	75151252	0.532997	1
chr14	75329318	0.532997	1
chr22	41542780	0.532997	1
chr12	110566907	0.53932	1
chr7	82584574	0.561797	1
chr3	44843459	0.561797	1
chr3	53269087	0.561797	1
chr4	2990487	0.561797	1
chr11	61511794	0.561797	1
chr13	80911782	0.561797	1
chr3	44540766	0.578908	1
chr3	44286015	0.579981	1
chr3	44794955	0.588833	1
chr6	27835226	0.588833	1
chr6	28227217	0.588833	1
chr6	28297279	0.588833	1
chr11	57886442	0.588833	1
chr11	57480232	0.614214	1
chr7	82997128	0.618796	1
chr3	49700582	0.618796	1
chr6	27925629	0.618796	1
chr11	65546763	0.618796	1
chr14	75276176	0.619804	1
chr13	31848718	0.619804	1
chr12	111052219	0.622133	1
chr12	111080097	0.622133	1
chr6	28254862	0.625618	1
chr11	65404018	0.630811	1
chr9	17394994	0.641585	1
chr12	110605745	0.641585	1
chr3	48956257	0.654563	1
chr3	49698115	0.663346	1
chr8	65493664	0.663346	1
chr17	27238135	0.671439	1
chr16	21654892	0.688428	1
chr20	40049586	0.688428	1
chr20	40049873	0.688428	1
chr20	40050314	0.688428	1
chr20	40045231	0.697199	1
chr13	53617309	0.697199	1
chr17	27401010	0.706082	1
chr20	44755376	0.715031	1
chr4	123192240	0.715031	1
chr14	64685212	0.718441	1
chr14	64633984	0.71865	1
chr22	41736090	0.7194	1
chr17	27208326	0.720656	1
chr14	75513463	0.720656	1
chr3	49462410	0.722382	1
chr22	41634087	0.724543	1
chr20	40049579	0.727107	1
chr3	49689642	0.733311	1
chr5	87485813	0.736888	1
chr20	39995111	0.736888	1
chr14	64625344	0.740742	1
chr12	111082836	0.753685	1
chr20	44637624	0.767952	1
chr4	42122289	0.776284	1
chr20	39990377	0.795693	1
chr12	110841437	0.797913	1
chr4	123113428	0.810901	1
chr20	44642406	0.817863	1
chr3	44794881	0.830404	1
chr1	8419868	1	1
chr1	8482797	1	1
chr1	8616562	1	1
chr1	8716306	1	1
chr1	8716321	1	1
chr1	52212387	1	1
chr1	52257317	1	1
chr1	52269601	1	1
chr1	52276000	1	1
chr1	52498841	1	1
chr1	52499099	1	1
chr1	52520740	1	1
chr1	52520741	1	1
chr1	176176089	1	1
chr1	177245370	1	1
chr1	197407736	1	1
chr1	197411409	1	1
chr9	17273800	1	1
chr9	17298291	1	1
chr9	120470884	1	1
chr9	120476694	1	1
chr9	120476906	1	1
chr9	126783426	1	1
chr5	61676975	1	1
chr5	61772558	1	1
chr5	61832574	1	1
chr5	87485311	1	1
chr5	87493525	1	1
chr5	93076291	1	1
chr12	110352361	1	1
chr12	110353261	1	1
chr12	110405122	1	1
chr12	110565250	1	1
chr12	110906720	1	1
chr12	110925718	1	1
chr12	110952892	1	1
chr12	111080154	1	1
chr12	121431382	1	1
chr7	82451900	1	1
chr7	82580293	1	1
chr7	82583737	1	1
chr7	117513445	1	1
chr19	30935200	1	1
chr3	44284791	1	1
chr3	44285446	1	1
chr3	44286384	1	1
chr3	44402954	1	1
chr3	44463302	1	1
chr3	44489894	1	1
chr3	44611759	1	1
chr3	44636278	1	1
chr3	44700420	1	1
chr3	44763822	1	1
chr3	44776091	1	1
chr3	44828059	1	1
chr3	44852353	1	1
chr3	44879843	1	1
chr3	44943088	1	1
chr3	44943164	1	1
chr3	44948491	1	1
chr3	44951650	1	1
chr3	44955078	1	1
chr3	44955174	1	1
chr3	44959478	1	1
chr3	44974433	1	1
chr3	44974434	1	1
chr3	44974685	1	1
chr3	45000736	1	1
chr3	48726170	1	1
chr3	48896001	1	1
chr3	49044932	1	1
chr3	49050499	1	1
chr3	49135441	1	1
chr3	49137043	1	1
chr3	49142142	1	1
chr3	49149151	1	1
chr3	49160626	1	1
chr3	49160671	1	1
chr3	49162583	1	1
chr3	49166098	1	1
chr3	49166460	1	1
chr3	49170064	1	1
chr3	49200971	1	1
chr3	49201053	1	1
chr3	49249233	1	1
chr3	49308630	1	1
chr3	49314110	1	1
chr3	49335993	1	1
chr3	49339833	1	1
chr3	49450535	1	1
chr3	49456758	1	1
chr3	49462856	1	1
chr3	49592096	1	1
chr3	49662566	1	1
chr3	49679930	1	1
chr3	49698910	1	1
chr3	49699197	1	1
chr3	53222767	1	1
chr3	53223210	1	1
chr3	53267183	1	1
chr3	53269028	1	1
chr3	53326467	1	1
chr3	53326488	1	1
chr3	53326592	1	1
chr3	157839955	1	1
chr3	158261981	1	1
chr2	58276070	1	1
chr2	58313555	1	1
chr2	58386928	1	1
chr2	58392901	1	1
chr2	58459232	1	1
chr2	86693737	1	1
chr2	86702098	1	1
chr2	86716518	1	1
chr2	86831051	1	1
chr2	86831751	1	1
chr2	86850949	1	1
chr2	86850978	1	1
chr16	21658498	1	1
chr16	21689879	1	1
chr16	21728261	1	1
chr18	50592531	1	1
chr18	52265059	1	1
chr18	52586545	1	1
chr17	27212892	1	1
chr17	27233280	1	1
chr17	27239701	1	1
chr17	27286422	1	1
chr17	27401009	1	1
chr17	27401105	1	1
chr17	27421108	1	1
chr17	27424356	1	1
chr17	27438782	1	1
chr17	27446423	1	1
chr6	27368331	1	1
chr6	27420048	1	1
chr6	27420698	1	1
chr6	27834946	1	1
chr6	27835135	1	1
chr6	27840982	1	1
chr6	28053464	1	1
chr6	28121032	1	1
chr6	28200532	1	1
chr6	28200820	1	1
chr6	28212900	1	1
chr6	28264717	1	1
chr6	28268667	1	1
chr6	28269416	1	1
chr6	28294208	1	1
chr6	28294499	1	1
chr6	28297090	1	1
chr6	28327608	1	1
chr6	28331111	1	1
chr6	105239465	1	1
chr20	39831407	1	1
chr20	39831546	1	1
chr20	39833324	1	1
chr20	39974502	1	1
chr20	39976284	1	1
chr20	39978452	1	1
chr20	39983321	1	1
chr20	39983372	1	1
chr20	39990371	1	1
chr20	39990833	1	1
chr20	39990951	1	1
chr20	40040870	1	1
chr20	40049450	1	1
chr20	40053863	1	1
chr20	44637635	1	1
chr20	44639599	1	1
chr20	44639905	1	1
chr20	44751363	1	1
chr20	44756823	1	1
chr14	60194375	1	1
chr14	64580075	1	1
chr14	64580122	1	1
chr14	64588825	1	1
chr14	64593060	1	1
chr14	64596823	1	1
chr14	64626084	1	1
chr14	64653146	1	1
chr14	64676751	1	1
chr14	64680990	1	1
chr14	64682978	1	1
chr14	64688393	1	1
chr14	64691206	1	1
chr14	64694749	1	1
chr14	64701763	1	1
chr14	64727458	1	1
chr14	75052565	1	1
chr14	75181627	1	1
chr14	75230625	1	1
chr14	75265343	1	1
chr14	75277023	1	1
chr14	75360066	1	1
chr14	75376793	1	1
chr14	75385260	1	1
chr14	75470349	1	1
chr14	75509146	1	1
chr14	75513826	1	1
chr14	75513910	1	1
chr14	75513934	1	1
chr14	75514138	1	1
chr14	75538258	1	1
chr14	75558152	1	1
chr14	75590896	1	1
chr14	103969503	1	1
chr14	104029378	1	1
chr14	104166994	1	1
chr4	2906732	1	1
chr4	2910308	1	1
chr4	2933646	1	1
chr4	2934118	1	1
chr4	2941317	1	1
chr4	2946920	1	1
chr4	2951822	1	1
chr4	2956251	1	1
chr4	3024158	1	1
chr4	3031016	1	1
chr4	3037213	1	1
chr4	3076639	1	1
chr4	3076665	1	1
chr4	3076749	1	1
chr4	3109095	1	1
chr4	3132038	1	1
chr4	3133113	1	1
chr4	3144528	1	1
chr4	3148624	1	1
chr4	3174845	1	1
chr4	3189510	1	1
chr4	41956181	1	1
chr4	41984395	1	1
chr4	42145806	1	1
chr4	123160682	1	1
chr4	123167847	1	1
chr4	123249392	1	1
chr4	123252539	1	1
chr4	123269754	1	1
chr4	123336536	1	1
chr8	65493627	1	1
chr8	65494014	1	1
chr8	65494020	1	1
chr8	70981539	1	1
chr8	71068582	1	1
chr8	71068718	1	1
chr11	30932903	1	1
chr11	30938459	1	1
chr11	30953348	1	1
chr11	31123752	1	1
chr11	57428280	1	1
chr11	57464253	1	1
chr11	57466692	1	1
chr11	57480095	1	1
chr11	57480270	1	1
chr11	57561488	1	1
chr11	57582878	1	1
chr11	57799281	1	1
chr11	57885990	1	1
chr11	57886517	1	1
chr11	61537778	1	1
chr11	61548796	1	1
chr11	65294285	1	1
chr11	65299080	1	1
chr11	65304520	1	1
chr11	65305564	1	1
chr11	65314277	1	1
chr11	65351863	1	1
chr11	65352890	1	1
chr11	65352971	1	1
chr11	65357226	1	1
chr11	65373284	1	1
chr11	65384944	1	1
chr11	65385456	1	1
chr11	65385573	1	1
chr11	65386383	1	1
chr11	65387052	1	1
chr11	65387301	1	1
chr11	65394881	1	1
chr11	65404087	1	1
chr11	65418101	1	1
chr11	65547791	1	1
chr11	65562052	1	1
chr11	89028453	1	1
chr11	118343378	1	1
chr11	118343684	1	1
chr11	118352769	1	1
chr11	118399392	1	1
chr11	118403069	1	1
chr11	118404784	1	1
chr11	118427747	1	1
chr11	118428463	1	1
chr11	118502670	1	1
chr11	118513078	1	1
chr11	118772287	1	1
chr11	118773404	1	1
chr11	118774002	1	1
chr22	41257566	1	1
chr22	41257815	1	1
chr22	41257834	1	1
chr22	41303615	1	1
chr22	41522003	1	1
chr22	41546139	1	1
chr22	41574340	1	1
chr22	41574510	1	1
chr22	41574892	1	1
chr22	41631250	1	1
chr22	41631282	1	1
chr22	41742139	1	1
chr22	41903841	1	1
chr22	41911805	1	1
chr13	31891743	1	1
chr13	53624373	1	1
chr13	53624889	1	1
