# Supplementary material for: Rare variant association study of veteran twin whole-genomes links severe depression with a nonsynonymous change in the neuronal gene BHLHE22
Source: World J Biol Psychiatry. Author manuscript; Available in PMC 2023 Mar 1. (PMC9148382; doi:10.1080/15622975.2021.1980316)
Supplement: Supplement 4 [file NIHMS1773020-supplement-Supplement_4.xlsx]

## Sheet: Severe SKAT NoDepCTR NoRelated
Supplemental Table 3A. EPACTS SKAT-O results for genes within linkage blocks previously associated with MDD. Cases are defined as unrelated European individuals with severe depression compared to unrelated individuals with no liftetime depression
MARKER_ID	NS	FRAC_WITH_RARE	NUM_ALL_VARS	NUM_PASS_VARS	NUM_SING_VARS	PVALUE	STATRHO	Bonferroni Adjusted P value
8:65493403-65494463_BHLHE22	676	0.06213	28	17	12	0.00014917	0	0.0320715
11:65561574-65562686_OVOL1	676	0.017751	4	4	3	0.033921	1	1
8:65509212-65711089_CYP7B1	676	0.08432	14	10	7	0.041691	1	1
14:103871488-103969503_MARK3	676	0.017751	14	7	5	0.045807	0	1
6:100957344-101296389_ASCC3	676	0.10503	25	13	11	0.062263	1	1
3:44775962-44776626_ZNF501	676	0.047337	8	5	3	0.063759	0	1
14:103986245-103988814_CKB	676	0.0044379	5	3	3	0.070639	0	1
4:123302179-123350890_ADAD1	676	0.013314	7	4	3	0.072433	1	1
3:44819642-44893412_KIF15	676	0.073964	33	23	17	0.075274	0.01	1
20:39830896-39833465_ZHX3	676	0.023669	24	13	10	0.091189	0.5	1
12:110293498-110318113_GLTP	676	0.0044379	3	3	3	0.09751	0	1
22:41166867-41190551_SLC25A17	676	0.013314	9	7	5	0.09805	1	1
12:121458436-121461923_OASL	676	0.0044379	4	3	3	0.10037	0	1
14:75181627-75200830_FCF1	676	0.014793	4	4	2	0.1006	1	1
6:27419165-27435642_ZNF184	676	0.047337	10	5	2	0.11624	0.25	1
11:61488321-61511957_DAGLA	676	0.026627	16	10	8	0.12827	1	1
6:28093396-28097720_ZSCAN16	676	0.016272	8	5	3	0.13699	1	1
20:39704896-39729988_TOP1	676	0.019231	5	3	2	0.1466	0	1
3:53324848-53346401_DCP1A	676	0.017751	13	7	4	0.15524	0	1
4:2939950-2965028_NOP14	676	0.056213	33	20	12	0.15534	0.25	1
11:57885990-57886517_OR9I1	676	0.048817	9	8	3	0.15943	1	1
2:86831003-86850978_RNF103	676	0.090237	15	12	7	0.16228	1	1
12:110906720-110925718_FAM216A	676	0.032544	9	8	5	0.17346	0	1
1:176015407-176176101_RFWD2	676	0.054734	12	8	6	0.17456	0.5	1
6:27805753-27806078_HIST1H2AK	676	0.0088757	8	4	3	0.178	0	1
6:105231972-105307515_HACE1	676	0.034024	6	4	2	0.18234	0	1
22:41832346-41832989_TOB2	676	0.014793	8	3	1	0.18313	0	1
20:40033249-40162203_CHD6	676	0.14497	36	28	14	0.1859	0.25	1
4:41983841-41984968_DCAF4L1	676	0.010355	5	4	3	0.18635	0	1
14:104026334-104028334_BAG5	676	0.011834	6	4	3	0.18673	0	1
17:27283235-27309034_SEZ6	676	0.079882	32	18	14	0.18954	0	1
3:49059602-49060538_NDUFAF3	676	0.0073964	5	3	1	0.19251	1	1
11:57559105-57582908_CTNND1	676	0.019231	16	8	5	0.20354	0	1
4:42119584-42153965_BEND4	676	0.06213	6	5	3	0.20702	0	1
6:27925059-27925849_OR2B6	676	0.073964	8	6	4	0.21281	1	1
3:44794881-44803078_KIAA1143	676	0.10207	5	4	1	0.22341	0	1
1:177199032-177250522_BRINP2	676	0.022189	19	13	12	0.22871	0	1
6:28227217-28228342_NKAPL	676	0.17604	12	7	3	0.23624	1	1
7:12254552-12271589_TMEM106B	676	0.032544	8	5	4	0.23665	1	1
11:57480095-57507614_TMX2	676	0.031065	11	9	6	0.23685	1	1
12:121164918-121177159_ACADS	676	0.10059	15	6	4	0.24507	0	1
11:57798432-57799371_OR6Q1	676	0.019231	14	3	2	0.24831	1	1
12:121416650-121437410_HNF1A	676	0.065089	17	8	7	0.25128	1	1
18:52258548-52265308_DYNAP	676	0.036982	8	5	3	0.25516	0	1
3:49592096-49701910_BSN	676	0.1716	97	56	42	0.25871	1	1
2:86682224-86718276_KDM3A	676	0.028107	20	11	8	0.2601	1	1
3:53259854-53269087_TKT	676	0.023669	11	6	3	0.26099	1	1
3:157816016-157823681_SHOX2	676	0.036982	7	5	4	0.26107	0	1
3:44399238-44449163_TCAIM	676	0.0088757	6	4	2	0.26275	0	1
11:65421892-65425764_RELA	676	0.0088757	5	3	2	0.26501	1	1
3:49462410-49463404_NICN1	676	0.035503	4	4	2	0.26524	0	1
1:67101654-67207072_SGIP1	676	0.010355	13	7	7	0.26806	0	1
11:30900214-31312364_DCDC1	676	0.078402	41	22	16	0.27179	0	1
12:110893414-110902920_GPN3	676	0.010355	8	6	5	0.27601	0	1
3:49200297-49201610_CCDC71	676	0.0088757	12	5	3	0.27721	0	1
12:110565210-110656018_IFT81	676	0.087278	14	12	9	0.27806	0	1
16:21654892-21658734_IGSF6	676	0.036982	5	4	2	0.27837	0	1
3:49455040-49459694_AMT	676	0.028107	12	7	6	0.28402	1	1
12:111052219-111085650_TCTN1	676	0.085799	18	12	6	0.28507	0	1
12:121442046-121454196_C12orf43	676	0.02071	14	7	5	0.28729	1	1
9:126202668-126554901_DENND1A	676	0.0088757	8	6	6	0.29119	0	1
1:52256206-52344188_NRDC	676	0.029586	13	9	6	0.29273	1	1
17:27400924-27401178_TIAF1	676	0.031065	8	6	3	0.29486	1	1
16:21689861-21728262_OTOA	676	0.038462	10	7	5	0.29888	0	1
4:42003671-42080310_SLC30A9	676	0.059172	11	4	3	0.30196	0	1
3:44762392-44763822_ZNF502	676	0.025148	14	10	6	0.30232	1	1
7:82997017-83119539_SEMA3E	676	0.025148	12	8	6	0.3041	1	1
13:99092246-99092998_FARP1	676	0.02071	3	3	2	0.31488	1	1
7:82390065-82595742_PCLO	676	0.094675	69	35	25	0.31601	0.25	1
20:44596207-44599947_ZNF335	676	0.10651	7	5	3	0.31924	1	1
11:118402869-118416857_TMEM25	676	0.022189	11	8	6	0.32337	0	1
14:75537297-75538397_ZC2HC1C	676	0.019231	13	8	5	0.32949	1	1
11:65306604-65325325_LTBP3	676	0.025148	22	10	9	0.33159	0	1
6:28294208-28297313_ZSCAN31	676	0.069527	12	10	5	0.33262	1	1
11:65366867-65381028_MAP3K11	676	0.054734	17	12	9	0.33436	1	1
11:57472235-57479693_MED19	676	0.019231	7	6	4	0.33732	1	1
14:75130740-75151287_AREL1	676	0.02071	11	4	2	0.33793	1	1
12:110950665-110969388_RAD9B	676	0.068047	12	4	2	0.3393	0	1
13:99109476-99174089_STK24	676	0.014793	5	5	3	0.33991	0	1
4:2932603-2935648_MFSD10	676	0.016272	14	8	7	0.34146	1	1
14:75470349-75475766_EIF2B2	676	0.014793	5	3	1	0.34271	1	1
20:39989973-39995111_EMILIN3	676	0.14497	37	27	21	0.34312	1	1
14:75022271-75078538_LTBP2	676	0.016272	10	6	3	0.34735	1	1
2:58386928-58468445_FANCL	676	0.022189	10	9	6	0.34893	0.5	1
1:197326066-197446848_CRB1	676	0.014793	11	8	6	0.3496	0	1
14:75551321-75590896_NEK9	676	0.08432	17	9	5	0.34974	0	1
17:27207583-27215973_FLOT2	676	0.048817	10	8	6	0.35191	1	1
12:110719688-110784210_ATP2A2	676	0.011834	7	6	4	0.35397	0	1
3:44598609-44612839_ZKSCAN7	676	0.038462	22	11	9	0.35486	0	1
6:27879112-27879982_OR2B2	676	0.051775	9	3	2	0.35578	1	1
3:49158763-49170064_LAMB2	676	0.25	47	30	22	0.3591	0	1
22:41721842-41752753_ZC3H7B	676	0.054734	18	14	12	0.36614	1	1
13:31822094-31903755_B3GLCT	676	0.08432	8	5	3	0.368	0	1
6:28212900-28219695_ZKSCAN4	676	0.02071	10	7	4	0.3682	1	1
11:65292630-65305968_SCYL1	676	0.042899	21	13	6	0.37396	0	1
7:1855735-2188797_MAD1L1	676	0.014793	18	9	8	0.37824	0	1
6:27840982-27841206_HIST1H4L	676	0.013314	5	3	2	0.37877	1	1
22:41650338-41670636_RANGAP1	676	0.010355	12	6	5	0.38546	0.5	1
22:41601385-41626190_L3MBTL2	676	0.013314	14	8	7	0.38919	0	1
11:57511707-57518573_BTBD18	676	0.017751	16	10	8	0.39339	1	1
1:8378173-8403906_SLC45A1	676	0.016272	13	8	5	0.4003	1	1
14:75230278-75302034_YLPM1	676	0.053254	47	23	19	0.40378	1	1
11:88911351-89028453_TYR	676	0.019231	13	9	5	0.40562	1	1
3:53212506-53226227_PRKCD	676	0.016272	12	8	6	0.41005	1	1
8:70978499-70981995_PRDM14	676	0.011834	7	5	4	0.41201	0	1
22:41256712-41322392_XPNPEP3	676	0.013314	10	7	6	0.41313	1	1
6:28194963-28200853_ZSCAN9	676	0.013314	14	8	7	0.41505	0	1
1:197479756-197742019_DENND1B	676	0.013314	14	8	7	0.41782	1	1
20:39974502-39987143_LPIN3	676	0.1716	39	29	20	0.4273	0	1
5:61714858-61923066_IPO11	676	0.047337	15	11	8	0.42765	1	1
6:28053464-28057232_ZNF165	676	0.04142	10	6	4	0.42984	0	1
22:41257109-41257964_DNAJB7	676	0.075444	12	9	3	0.43521	1	1
3:44926861-44955174_TGM4	676	0.13757	27	18	10	0.436	1	1
20:39766322-39802351_PLCG1	676	0.011834	17	8	8	0.43668	1	1
11:61533522-61548796_MYRF	676	0.06213	11	6	4	0.43801	0	1
11:57426996-57428763_CLP1	676	0.010355	6	4	3	0.44319	1	1
18:52585211-52609922_CCDC68	676	0.22189	11	5	2	0.44321	0	1
3:157839955-158261981_RSRC1	676	0.014793	7	5	2	0.45074	0	1
20:44650474-44685077_SLC12A5	676	0.10355	10	6	3	0.4515	0	1
11:65346846-65359723_EHBP1L1	676	0.050296	40	20	14	0.45431	0	1
3:48725867-48752827_IP6K2	676	0.093195	16	13	9	0.46125	0	1
4:2965828-3039233_GRK4	676	0.1213	19	11	6	0.46344	0	1
3:49315775-49372959_USP4	676	0.048817	29	15	11	0.46554	0	1
11:118769303-118779317_BCL9L	676	0.042899	34	22	15	0.46974	0	1
3:44670708-44685500_ZNF197;ZNF660-ZNF197	676	0.014793	14	10	10	0.47615	0.25	1
11:65545377-65547791_AP5B1	676	0.038462	24	13	11	0.479	0	1
4:2906525-2930237_ADD1	676	0.010355	9	7	6	0.48078	1	1
20:44637567-44643111_MMP9	676	0.15533	18	11	5	0.48083	0.5	1
11:65408496-65418101_SIPA1	676	0.028107	24	13	9	0.48287	0.25	1
3:49053296-49055984_DALRD3	676	0.011834	14	8	8	0.48336	1	1
11:57440635-57467411_ZDHHC5	676	0.072485	19	16	11	0.48347	0	1
1:181695277-181727110_CACNA1E	676	0.011834	15	8	8	0.48774	1	1
14:104029307-104056548_APOPT1	676	0.011834	10	6	5	0.48921	1	1
5:93076291-93077109_POU5F2	676	0.0088757	5	3	2	0.49109	1	1
3:44540678-44544063_ZNF852	676	0.063609	14	8	7	0.49142	0	1
3:49135441-49142142_QARS	676	0.022189	13	8	5	0.4925	0	1
6:27368210-27369189_ZNF391	676	0.013314	10	7	6	0.49759	0	1
8:71033566-71128902_NCOA2	676	0.036982	29	20	16	0.50068	0	1
3:49308630-49314251_C3orf62	676	0.056213	10	9	4	0.50334	1	1
14:75376357-75388183_RPS6KL1	676	0.010355	16	5	3	0.50879	1	1
3:44692564-44701003_ZNF35	676	0.010355	9	5	3	0.51944	1	1
6:28116342-28121790_ZKSCAN8	676	0.13166	14	8	5	0.52673	1	1
9:17135259-17394994_CNTLN	676	0.08432	33	20	14	0.5306	0	1
12:110341807-110353344_TCHP	676	0.068047	15	9	6	0.53143	0	1
6:28240525-28244756_ZSCAN26	676	0.010355	5	4	3	0.54942	1	1
3:49249233-49294503_CCDC36	676	0.032544	9	7	5	0.55239	0	1
5:61875747-61876779_LRRC70	676	0.073964	9	6	5	0.55279	0	1
18:50432602-51025796_DCC	676	0.045858	21	16	12	0.55672	1	1
11:118307316-118380746_KMT2A	676	0.090237	35	21	16	0.56541	1	1
13:53616051-53624889_OLFM4	676	0.06213	10	5	2	0.5807	0	1
4:3076603-3240187_HTT	676	0.21302	66	34	22	0.58834	1	1
11:65360489-65363063_KCNK7	676	0.0088757	8	5	4	0.59307	1	1
5:61643910-61677008_KIF2A	676	0.0073964	7	5	5	0.60163	1	1
3:48965078-49017907_ARIH2	676	0.0073964	7	5	5	0.60201	1	1
14:104000889-104001025_TRMT61A	676	0.0059172	6	4	4	0.61321	1	1
14:64694749-64749702_ESR2	676	0.090237	17	9	6	0.61918	0	1
11:65340340-65341101_FAM89B	676	0.0059172	5	3	2	0.62443	1	1
4:41937510-41956181_TMEM33	676	0.0044379	5	3	3	0.62707	1	1
6:28251625-28270047_PGBD1	676	0.15828	25	14	7	0.64187	1	1
3:49044896-49052598_WDR6	676	0.038462	29	21	17	0.64444	0.09	1
22:41926730-41936787_POLR3H	676	0.0044379	6	3	3	0.67233	0.5	1
11:65384944-65404396_PCNX3	676	0.22485	42	29	17	0.67242	1	1
9:120466829-120476906_TLR4	676	0.029586	22	12	8	0.6812	0	1
6:27782831-27783057_HIST1H2BM	676	0.0044379	5	3	3	0.6942	1	1
11:65479757-65486551_KAT5	676	0.0044379	4	3	3	0.70224	0.5	1
3:44959393-45000901_ZDHHC3	676	0.078402	10	6	1	0.70409	0	1
3:49211765-49213088_KLHDC8B	676	0.0044379	4	3	3	0.70787	0.5	1
12:110983831-111020739_PPTC7	676	0.0044379	4	3	3	0.71172	0.5	1
11:118498249-118526591_PHLDB1	676	0.031065	30	14	9	0.71201	0	1
3:49145895-49156473_USP19	676	0.031065	25	15	11	0.71214	0	1
10:106737133-106802862_SORCS3	676	0.0059172	5	4	4	0.71406	0.5	1
4:123091870-123277001_KIAA1109	676	0.20414	56	37	26	0.71706	0	1
12:121148278-121157780_UNC119B	676	0.0044379	7	3	3	0.72276	0.5	1
3:49548008-49570583_DAG1	676	0.06213	20	14	10	0.72279	1	1
3:44463031-44463302_LINC00694	676	0.0044379	4	3	3	0.72971	0.5	1
11:118625446-118656806_DDX6	676	0.0059172	5	3	2	0.74248	0.5	1
17:27380006-27382865_PIPOX	676	0.0059172	7	4	4	0.7603	0.5	1
3:49067904-49095298_QRICH1	676	0.0044379	5	3	3	0.76894	0.5	1
12:121202870-121248684_SPPL3	676	0.0059172	4	4	4	0.77153	0.5	1
22:41625715-41635619_CHADL	676	0.057692	20	12	7	0.80243	0	1
4:3250993-3257507_MSANTD1	676	0.0059172	4	4	4	0.81329	0.25	1
3:48955903-48956576_ARIH2OS	676	0.088757	7	4	3	0.81432	0	1
3:44283672-44373397_TOPAZ1	676	0.081361	31	17	12	0.81798	0	1
3:48789026-48802465_PRKAR2A	676	0.0059172	4	4	4	0.82353	0.25	1
1:8415618-8716321_RERE	676	0.12574	42	32	25	0.82674	1	1
14:64574276-64692222_SYNE2	676	0.2855	89	52	30	0.83409	0	1
11:57369598-57381989_SERPING1	676	0.0073964	7	5	5	0.83846	0.25	1
22:41513412-41574956_EP300	676	0.15237	36	26	16	0.842	0	1
18:52899830-53128292_TCF4	676	0.0073964	7	5	5	0.84454	0.25	1
17:27401817-27493883_MYO18A	676	0.059172	47	25	18	0.85117	0	1
6:27834629-27835250_HIST1H1B	676	0.036982	14	12	7	0.89581	0	1
17:27225548-27228561_DHRS13	676	0.010355	13	6	5	0.90416	0.09	1
11:118399344-118401492_TTC36	676	0.0088757	4	3	2	1	NA	1
12:110819614-110841483_ANAPC7	676	0.069527	8	3	2	1	NA	1
1:52492975-52520741_TXNDC12	676	0.016272	7	3	1	1	NA	1
11:118764413-118765320_CXCR5	676	0.042899	6	4	3	1	NA	1
14:104129099-104166994_KLC1	676	0.056213	5	4	2	1	NA	1
14:60194285-60213139_RTN1	676	0.025148	9	4	3	1	NA	1
3:44635894-44636407_ZNF660	676	0.019231	7	4	3	1	NA	1
12:110450971-110474070_ANKRD13A	676	0.06213	8	5	4	1	NA	1
1:52212387-52253146_OSBPL9	676	0.019231	10	5	3	1	NA	1
20:44747004-44757566_CD40	676	0.048817	7	5	3	1	NA	1
6:28327371-28331573_ZKSCAN3	676	0.10947	9	5	1	1	NA	1
14:75321843-75330435_PROX2	676	0.032544	13	7	4	1	NA	1
1:52498395-52499112_KTI12	676	0.17308	10	7	4	1	0	1
22:41865176-41920866_ACO2	676	0.026627	8	7	5	1	NA	1
3:49027748-49044290_P4HTM	676	0.028107	10	7	5	1	NA	1
11:118422526-118430519_IFT46	676	0.035503	10	9	6	1	NA	1
14:75348673-75369014_DLST	676	0.047337	13	9	8	1	NA	1
2:58276070-58386805_VRK2	676	0.025148	16	9	7	1	NA	1
5:87485251-87521639_TMEM161B	676	0.072485	16	9	5	1	NA	1
12:110370884-110434014_GIT2	676	0.072485	16	10	7	1	NA	1
17:27233220-27254014_PHF12	676	0.050296	15	11	8	1	NA	1
3:44488293-44496977_ZNF445	676	0.091716	22	17	14	1	NA	1
14:75483796-75516351_MLH3	676	0.1716	38	24	12	1	NA	1

## Sheet: Exact Test NoDepCTR  NoRelated
Supplemental Table 3B. Fischer's Exact Test results testing the association of rare non-silent variants between non-related european individuals with severe depression compared to unrelated samples with no lifetime history of depression
Chromosome	Base Pair	Alterantive Allele Count Severe Depression	Alternative Allele Count No Depression	Reference Allele Severe Depression	Reference Allele No Depression	Fischer's Exact Test	Benjamini-Hochberg Adjusted P value
chr8	65493664	7	11	83	1251	8.01152e-05	0.0322002
chr20	40079594	2	1	88	1261	0.0125842	1
chr14	103969253	2	1	88	1261	0.0125842	1
chr3	44776091	5	23	85	1239	0.0338977	1
chr3	44856506	2	4	88	1258	0.0551471	1
chr20	39983372	2	4	88	1258	0.0551471	1
chr4	2943419	2	4	88	1258	0.0551471	1
chr4	123192240	3	11	87	1251	0.0608106	1
chr6	27420048	4	19	86	1243	0.0613514	1
chr4	42122289	5	32	85	1230	0.0940603	1
chr3	44843459	2	7	88	1255	0.116253	1
chr11	65561574	2	7	88	1255	0.116253	1
chr6	28227633	7	54	83	1208	0.118461	1
chr1	176175819	4	25	86	1237	0.121833	1
chr8	65527669	6	41	84	1221	0.123693	1
chr18	52265059	3	17	87	1245	0.143265	1
chr3	157823581	3	18	87	1244	0.159495	1
chr16	21654892	3	18	87	1244	0.159495	1
chr20	39704896	2	9	88	1253	0.163099	1
chr18	52605279	5	34	85	1228	0.177509	1
chr20	44596207	83	1206	7	56	0.186647	1
chr12	111070349	1	2	89	1260	0.186834	1
chr3	44905782	1	2	89	1260	0.186834	1
chr3	44974434	1	2	89	1260	0.186834	1
chr3	48732733	1	2	89	1260	0.186834	1
chr3	157839955	1	2	89	1260	0.186834	1
chr17	27233280	1	2	89	1260	0.186834	1
chr6	27368331	1	2	89	1260	0.186834	1
chr20	39977300	1	2	89	1260	0.186834	1
chr14	75181627	1	2	89	1260	0.186834	1
chr4	3174845	1	2	89	1260	0.186834	1
chr8	65493627	1	2	89	1260	0.186834	1
chr11	118513078	1	2	89	1260	0.186834	1
chr4	3076639	2	10	88	1252	0.187626	1
chr22	41513727	2	10	88	1252	0.187626	1
chr5	61876773	5	42	85	1220	0.235436	1
chr1	8716306	2	12	88	1250	0.237927	1
chr5	87502292	2	12	88	1250	0.237927	1
chr3	44948491	1	3	89	1259	0.241085	1
chr14	64867522	1	3	89	1259	0.241085	1
chr4	3144528	1	3	89	1259	0.241085	1
chr4	3221998	1	3	89	1259	0.241085	1
chr8	70981539	1	3	89	1259	0.241085	1
chr11	65299080	1	3	89	1259	0.241085	1
chr11	65357226	1	3	89	1259	0.241085	1
chr11	65416867	1	3	89	1259	0.241085	1
chr11	65425764	1	3	89	1259	0.241085	1
chr11	118343684	1	3	89	1259	0.241085	1
chr11	65404018	5	43	85	1219	0.24503	1
chr3	49158763	1	51	89	1211	0.252168	1
chr4	3037213	0	29	90	1233	0.25456	1
chr3	49293819	2	13	88	1249	0.263384	1
chr20	40049586	2	13	88	1249	0.263384	1
chr20	40049873	2	13	88	1249	0.263384	1
chr20	40050314	2	13	88	1249	0.263384	1
chr14	75514489	2	13	88	1249	0.263384	1
chr20	40045231	2	14	88	1248	0.288864	1
chr2	58386928	1	4	89	1258	0.291755	1
chr17	27425854	1	4	89	1258	0.291755	1
chr6	27834877	1	4	89	1258	0.291755	1
chr6	28227993	1	4	89	1258	0.291755	1
chr14	64676751	1	4	89	1258	0.291755	1
chr14	75190002	1	4	89	1258	0.291755	1
chr4	2941317	1	4	89	1258	0.291755	1
chr1	52499070	6	58	84	1204	0.312327	1
chr12	121416864	4	34	86	1228	0.313672	1
chr3	49314110	2	15	88	1247	0.314252	1
chr3	49698115	2	15	88	1247	0.314252	1
chr9	17273754	1	5	89	1257	0.339076	1
chr6	27435642	1	5	89	1257	0.339076	1
chr6	28097495	1	5	89	1257	0.339076	1
chr20	44692202	1	5	89	1257	0.339076	1
chr14	64687258	1	5	89	1257	0.339076	1
chr4	123302255	1	5	89	1257	0.339076	1
chr14	75515101	2	17	88	1245	0.364368	1
chr14	75558163	2	17	88	1245	0.364368	1
chr2	58276070	1	6	89	1256	0.383269	1
chr14	64687305	1	6	89	1256	0.383269	1
chr14	64688390	1	6	89	1256	0.383269	1
chr4	3132038	1	6	89	1256	0.383269	1
chr3	49548226	2	18	88	1244	0.388935	1
chr14	64633984	2	18	88	1244	0.388935	1
chr14	64596823	0	21	90	1241	0.392237	1
chr1	8421186	0	22	90	1240	0.393266	1
chr6	28331094	5	48	85	1214	0.393596	1
chr20	39974624	0	24	90	1238	0.399759	1
chr14	75558152	0	26	90	1236	0.411303	1
chr6	28264681	5	51	85	1211	0.415282	1
chr6	28269407	5	51	85	1211	0.415282	1
chr1	52231560	1	7	89	1255	0.424537	1
chr1	52520740	1	7	89	1255	0.424537	1
chr6	28227217	1	7	89	1255	0.424537	1
chr20	44596262	1	7	89	1255	0.424537	1
chr14	75330306	1	7	89	1255	0.424537	1
chr4	2990487	1	7	89	1255	0.424537	1
chr11	31123752	1	7	89	1255	0.424537	1
chr22	41542780	1	7	89	1255	0.424537	1
chr3	49166460	3	26	87	1236	0.436046	1
chr3	44488656	3	28	87	1234	0.456291	1
chr20	40049579	3	28	87	1234	0.456291	1
chr1	8420563	1	8	89	1254	0.463072	1
chr3	49308804	1	8	89	1254	0.463072	1
chr3	49548225	1	8	89	1254	0.463072	1
chr14	75329318	1	8	89	1254	0.463072	1
chr11	61511794	1	8	89	1254	0.463072	1
chr3	44286015	3	31	87	1231	0.490526	1
chr3	44636278	1	9	89	1253	0.499054	1
chr14	104166994	3	32	87	1230	0.502669	1
chr17	27576202	1	36	89	1226	0.508903	1
chr4	123171659	4	39	86	1223	0.525503	1
chr14	75513934	1	10	89	1252	0.53265	1
chr11	65546763	1	10	89	1252	0.53265	1
chr22	41903841	1	10	89	1252	0.53265	1
chr4	3076666	1	10	89	1242	0.535395	1
chr3	49039984	1	11	89	1251	0.564015	1
chr14	75513826	1	11	89	1251	0.564015	1
chr14	75514138	1	11	89	1251	0.564015	1
chr3	48956257	5	53	85	1209	0.584947	1
chr3	49321424	1	12	89	1250	0.593298	1
chr20	44757524	1	12	89	1250	0.593298	1
chr18	52604083	5	56	85	1206	0.596008	1
chr6	100957344	5	56	85	1206	0.596008	1
chr6	100966006	5	56	85	1206	0.596008	1
chr3	49162583	5	59	85	1203	0.610159	1
chr12	111052219	0	15	90	1247	0.617232	1
chr12	111080097	0	15	90	1247	0.617232	1
chr3	44612839	0	15	90	1247	0.617232	1
chr20	44637678	0	15	90	1247	0.617232	1
chr6	27925629	0	14	90	1248	0.617293	1
chr9	17166843	0	16	90	1246	0.618892	1
chr3	44879843	0	16	90	1246	0.618892	1
chr16	21689879	0	16	90	1246	0.618892	1
chr6	28120944	0	16	90	1246	0.618892	1
chr14	64588825	0	16	90	1246	0.618892	1
chr11	30921166	0	16	90	1246	0.618892	1
chr11	57886280	0	16	90	1246	0.618892	1
chr7	12263971	0	18	90	1244	0.626494	1
chr14	64580075	0	18	90	1244	0.626494	1
chr6	105233073	0	19	90	1243	0.632048	1
chr17	27308971	0	20	90	1242	0.638542	1
chr14	75513463	0	20	90	1242	0.638542	1
chr20	39974502	2	20	88	1242	0.653773	1
chr7	82581488	88	1241	2	21	0.662257	1
chr14	75360066	2	22	88	1240	0.671174	1
chr11	65366882	2	22	88	1240	0.671174	1
chr5	87485813	2	24	88	1238	0.689936	1
chr22	41634087	2	24	88	1238	0.689936	1
chr12	111082836	2	25	88	1237	0.699622	1
chr11	118765283	2	26	88	1236	0.70942	1
chr2	86850978	1	28	89	1234	0.716773	1
chr20	39995111	1	28	89	1234	0.716773	1
chr11	57464253	1	28	89	1234	0.716773	1
chr6	28264717	1	30	89	1232	0.717347	1
chr20	44637624	1	31	89	1231	0.718588	1
chr6	27879551	1	32	89	1230	0.720404	1
chr6	27925827	1	32	89	1230	0.720404	1
chr12	110566907	1	34	89	1228	0.725579	1
chr12	110352361	3	34	87	1228	0.732525	1
chr12	110474070	3	37	87	1225	0.745558	1
chr12	110383141	3	38	87	1224	0.750451	1
chr12	110960196	3	39	87	1223	0.755562	1
chr22	41574383	2	42	88	1220	0.764209	1
chr6	28227604	4	54	86	1208	0.79146	1
chr18	52586545	3	56	87	1206	0.793192	1
chr11	65403651	3	58	87	1204	0.793377	1
chr1	8716321	1	16	89	1246	1	1
chr1	52257317	0	7	90	1255	1	1
chr1	52269601	0	3	90	1259	1	1
chr1	52276000	0	4	90	1258	1	1
chr1	52498841	0	3	90	1259	1	1
chr1	52498861	4	57	86	1205	1	1
chr1	72748084	0	10	90	1252	1	1
chr1	176176089	0	3	90	1259	1	1
chr1	177245370	0	3	90	1259	1	1
chr9	17135270	0	3	90	1259	1	1
chr9	17273800	0	3	90	1259	1	1
chr9	17298291	0	4	90	1258	1	1
chr9	17394994	1	14	89	1248	1	1
chr9	120470884	0	5	90	1257	1	1
chr9	120476694	0	3	90	1259	1	1
chr9	126783426	0	8	90	1254	1	1
chr5	61772530	1	15	89	1247	1	1
chr5	61772558	0	4	90	1258	1	1
chr5	61832574	0	4	90	1258	1	1
chr5	93076291	0	4	90	1258	1	1
chr12	110405122	0	3	90	1259	1	1
chr12	110565250	0	4	90	1258	1	1
chr12	110605745	0	13	90	1249	1	1
chr12	110841437	3	42	87	1220	1	1
chr12	110874376	0	3	90	1259	1	1
chr12	110906720	0	3	90	1259	1	1
chr12	110925718	0	13	90	1249	1	1
chr12	110952892	0	4	90	1258	1	1
chr12	111080154	0	5	90	1257	1	1
chr12	121448918	0	8	90	1254	1	1
chr7	82584574	0	7	90	1255	1	1
chr7	82997128	0	9	90	1253	1	1
chr7	117513445	0	11	90	1251	1	1
chr19	30935200	0	3	90	1259	1	1
chr3	44286631	0	7	90	1255	1	1
chr3	44488293	1	14	89	1248	1	1
chr3	44489894	0	4	90	1258	1	1
chr3	44540766	2	36	88	1226	1	1
chr3	44611759	0	4	90	1258	1	1
chr3	44762392	0	5	90	1257	1	1
chr3	44762859	0	6	90	1256	1	1
chr3	44763822	0	3	90	1259	1	1
chr3	44794955	0	11	90	1251	1	1
chr3	44828059	0	3	90	1259	1	1
chr3	44935105	0	3	90	1259	1	1
chr3	44943088	0	3	90	1259	1	1
chr3	44943164	0	12	90	1250	1	1
chr3	44959478	0	6	90	1256	1	1
chr3	44974433	2	37	88	1225	1	1
chr3	44974685	0	3	90	1259	1	1
chr3	48726170	0	13	90	1249	1	1
chr3	48732846	2	39	88	1223	1	1
chr3	49044932	0	5	90	1257	1	1
chr3	49137043	0	3	90	1259	1	1
chr3	49142142	0	5	90	1257	1	1
chr3	49149151	0	4	90	1258	1	1
chr3	49160626	0	4	90	1258	1	1
chr3	49160671	0	3	90	1259	1	1
chr3	49170064	0	5	90	1257	1	1
chr3	49313882	0	6	90	1256	1	1
chr3	49339833	0	5	90	1257	1	1
chr3	49456758	0	13	90	1249	1	1
chr3	49462410	1	20	89	1242	1	1
chr3	49662566	0	3	90	1259	1	1
chr3	49679930	0	4	90	1258	1	1
chr3	49680130	0	7	90	1255	1	1
chr3	49689642	1	25	89	1237	1	1
chr3	49691434	0	7	90	1255	1	1
chr3	49699197	0	5	90	1257	1	1
chr3	49700582	0	8	90	1254	1	1
chr3	53222767	0	3	90	1259	1	1
chr3	53267183	0	3	90	1259	1	1
chr3	53269028	0	3	90	1259	1	1
chr3	53269087	0	10	90	1252	1	1
chr3	53326488	0	6	90	1256	1	1
chr3	53326592	0	6	90	1256	1	1
chr3	158261981	0	3	90	1259	1	1
chr2	58313555	0	4	90	1258	1	1
chr2	86693737	0	6	90	1256	1	1
chr2	86716518	0	3	90	1259	1	1
chr2	86831051	0	12	90	1250	1	1
chr2	86831675	0	4	90	1258	1	1
chr2	86831751	0	6	90	1256	1	1
chr2	86850949	0	3	90	1259	1	1
chr16	21728261	0	5	90	1257	1	1
chr18	50592531	0	6	90	1256	1	1
chr18	50683873	0	7	90	1255	1	1
chr18	50848468	0	5	90	1257	1	1
chr17	27208326	1	24	89	1238	1	1
chr17	27238135	1	20	89	1242	1	1
chr17	27286422	0	4	90	1258	1	1
chr17	27287531	1	17	89	1245	1	1
chr17	27401009	0	3	90	1259	1	1
chr17	27401010	0	12	90	1250	1	1
chr17	27401105	0	3	90	1259	1	1
chr17	27421108	0	4	90	1258	1	1
chr17	27424356	0	5	90	1257	1	1
chr6	27805975	0	3	90	1259	1	1
chr6	27835226	0	8	90	1254	1	1
chr6	27840982	0	7	90	1255	1	1
chr6	28053464	0	4	90	1258	1	1
chr6	28056646	1	19	89	1243	1	1
chr6	28121032	0	3	90	1259	1	1
chr6	28212900	0	3	90	1259	1	1
chr6	28219695	0	5	90	1257	1	1
chr6	28240525	0	4	90	1258	1	1
chr6	28254862	0	13	90	1249	1	1
chr6	28268667	0	3	90	1259	1	1
chr6	28294208	0	13	90	1249	1	1
chr6	28294499	0	12	90	1250	1	1
chr6	28295310	0	3	90	1259	1	1
chr6	28297090	0	9	90	1253	1	1
chr6	28297279	0	6	90	1256	1	1
chr6	28331111	0	3	90	1259	1	1
chr6	28331573	1	17	89	1245	1	1
chr20	39978998	2	40	88	1222	1	1
chr20	39983321	0	4	90	1258	1	1
chr20	39990371	0	6	90	1256	1	1
chr20	39990377	2	40	88	1222	1	1
chr20	39990833	0	4	90	1258	1	1
chr20	40040870	0	5	90	1257	1	1
chr20	40049450	0	7	90	1255	1	1
chr20	40053863	0	3	90	1259	1	1
chr20	40162062	1	16	89	1246	1	1
chr20	44637635	0	7	90	1255	1	1
chr20	44639905	0	4	90	1258	1	1
chr20	44642406	86	1207	4	55	1	1
chr20	44755376	1	17	89	1245	1	1
chr14	60194375	1	13	89	1249	1	1
chr14	64604592	3	42	87	1220	1	1
chr14	64625344	2	27	88	1235	1	1
chr14	64653146	0	9	90	1253	1	1
chr14	64680990	0	3	90	1259	1	1
chr14	64685212	1	18	89	1244	1	1
chr14	64688393	0	4	90	1258	1	1
chr14	64691206	0	7	90	1255	1	1
chr14	64694749	3	50	87	1212	1	1
chr14	64727458	0	3	90	1259	1	1
chr14	75052587	0	4	90	1258	1	1
chr14	75150125	0	5	90	1257	1	1
chr14	75151252	0	7	90	1255	1	1
chr14	75230278	0	3	90	1259	1	1
chr14	75230625	0	3	90	1259	1	1
chr14	75276176	0	11	90	1251	1	1
chr14	75470349	0	7	90	1255	1	1
chr14	75509146	0	4	90	1258	1	1
chr14	75513910	0	3	90	1259	1	1
chr14	75515668	1	18	89	1244	1	1
chr14	75538258	0	3	90	1259	1	1
chr14	75538261	0	4	90	1258	1	1
chr14	75590896	0	6	90	1256	1	1
chr14	103969503	0	4	90	1258	1	1
chr14	104027410	0	5	90	1257	1	1
chr14	104029378	0	3	90	1259	1	1
chr4	2934118	0	4	90	1258	1	1
chr4	2946920	0	5	90	1257	1	1
chr4	2951822	0	3	90	1259	1	1
chr4	2956251	0	3	90	1259	1	1
chr4	3005964	2	35	88	1227	1	1
chr4	3109095	0	4	90	1258	1	1
chr4	3133113	0	9	90	1253	1	1
chr4	3148624	0	3	90	1259	1	1
chr4	3148653	4	57	86	1205	1	1
chr4	3189510	0	8	90	1254	1	1
chr4	41984395	0	4	90	1258	1	1
chr4	42020142	88	1227	2	35	1	1
chr4	42145806	0	3	90	1259	1	1
chr4	123113428	3	42	87	1220	1	1
chr4	123160682	0	8	90	1254	1	1
chr4	123167847	0	4	90	1258	1	1
chr4	123207867	0	4	90	1258	1	1
chr4	123268859	3	45	87	1217	1	1
chr8	65494020	0	7	88	1255	1	1
chr8	71068718	0	4	90	1258	1	1
chr11	30953348	0	10	90	1252	1	1
chr11	57428280	0	5	90	1257	1	1
chr11	57457662	0	3	90	1259	1	1
chr11	57466692	0	3	90	1259	1	1
chr11	57479507	0	6	90	1256	1	1
chr11	57479666	0	3	90	1259	1	1
chr11	57480232	0	10	90	1252	1	1
chr11	57480270	0	3	90	1259	1	1
chr11	57559105	0	4	90	1258	1	1
chr11	57799281	0	11	90	1251	1	1
chr11	57885990	0	4	90	1258	1	1
chr11	57886442	0	7	90	1255	1	1
chr11	61537778	0	3	90	1259	1	1
chr11	61548796	2	34	88	1228	1	1
chr11	65304520	0	3	90	1259	1	1
chr11	65305309	0	6	90	1256	1	1
chr11	65305564	0	6	90	1256	1	1
chr11	65314277	0	8	90	1254	1	1
chr11	65350826	0	3	90	1259	1	1
chr11	65352890	0	5	90	1257	1	1
chr11	65357637	0	5	90	1257	1	1
chr11	65384944	0	8	90	1254	1	1
chr11	65385456	0	6	90	1256	1	1
chr11	65385573	0	8	90	1254	1	1
chr11	65386284	0	4	90	1258	1	1
chr11	65386383	0	3	90	1259	1	1
chr11	65386404	0	5	90	1257	1	1
chr11	65387052	0	7	90	1255	1	1
chr11	65394881	0	3	90	1259	1	1
chr11	65418101	0	3	90	1259	1	1
chr11	65547791	0	4	90	1258	1	1
chr11	118307316	2	31	88	1231	1	1
chr11	118343378	0	5	90	1257	1	1
chr11	118352769	0	4	90	1258	1	1
chr11	118399392	0	4	90	1258	1	1
chr11	118402869	0	7	90	1255	1	1
chr11	118425758	1	13	89	1249	1	1
chr11	118499077	0	5	90	1257	1	1
chr11	118526583	0	5	90	1257	1	1
chr11	118771747	0	5	90	1257	1	1
chr11	118772516	0	5	90	1257	1	1
chr11	118772825	0	5	90	1257	1	1
chr11	118774002	0	3	90	1259	1	1
chr22	41257393	2	27	88	1235	1	1
chr22	41257815	0	4	90	1258	1	1
chr22	41257834	0	5	90	1257	1	1
chr22	41257877	0	7	90	1255	1	1
chr22	41303615	0	3	90	1259	1	1
chr22	41522003	0	3	90	1259	1	1
chr22	41546158	0	9	90	1253	1	1
chr22	41574510	0	7	90	1255	1	1
chr22	41574892	0	3	90	1259	1	1
chr22	41736090	1	19	89	1243	1	1
chr22	41742139	0	6	90	1256	1	1
chr22	41832485	0	7	90	1255	1	1
chr22	41911805	0	3	90	1259	1	1
chr13	31848718	0	12	90	1250	1	1
chr13	31891743	2	41	88	1221	1	1
chr13	53617309	1	16	89	1246	1	1
chr13	53624889	1	21	89	1241	1	1
chr13	80911782	0	6	90	1256	1	1
chr13	99092998	0	12	90	1250	1	1
chr13	99109476	0	5	90	1257	1	1
